# Supplementary material for: Display of the human mucinome with defined O-glycans by gene engineered cells
Source: Nat Commun. 2021 Jul 1;12:4070. doi: 10.1038/s41467-021-24366-4 (PMC8249670; doi:10.1038/s41467-021-24366-4)
Supplement: Supplementary file 4 — Source Data [file 41467_2021_24366_MOESM4_ESM.xlsx]

## Sheet: Figure_4a
	Hsa				GspB				NCTC10712 BR
	mSTa		WT		mSTa		WT		mSTa		WT
MUC2#1	7708	7291	8914.22	7618	206.95	90	204.12	164	189.31	46.9	3743.48	6369
MUC2#2	656.6	476	957.76	503	678.25	1055	162.62	204	150.27	54.8	2246.64	3971
MUC3A#1	432.96	218	515.19	246	656.77	855	114.26	107	160.76	45.5	3106.53	5446
MUC3A#2	553.83	277	668.6	327	1340.93	1885	172.22	176	185.49	24.6	4686.88	7826
MUC3A#3	538.13	343	689.67	396	1348.13	1827	147.12	148	189.41	26.8	5878.37	10687
MUC4	358.54	75.5	771.06	296	635.63	549	151.47	64	217.99	1	4420.61	7573
MUC5AC	432.55	199	546.44	217	527.74	446	170.06	112	218.65	7.7	38.85	238
MUC5B#1	353.53	145	437.84	261	178.4	100	125.75	193	169.51	24.1	1613.37	3649
MUC5B#2	425.6	235	525.31	277	496.82	544	157.76	392	167.14	24.6	1297.74	3647
MUC5B#3	394.05	192	471.38	237	204.87	135	114.9	115	167.71	26.1	2212.52	4509
MUC6#1	531.7	289	626.36	359	623.28	747	130.05	105	171.21	26.7	2695.7	4842
MUC6#2	493.27	259	507.21	213	197.53	10	135.65	75.8	185.04	14.7	301.61	167
MUC9	344.98	99.2	489.24	155	206.07	50	131.22	66.6	182.17	8.34	878.4	1621
MUC13	751.85	398	1279.26	658	5503.8	7594	546.2	674	245.17	1	9945.56	15711
MUC17	666.17	229	987.95	504	666.36	639	206.05	95.9	251.66	1	6540.1	11471
MUC19	379.23	97.9	523.57	232	663.18	879	145.19	135	186.49	22.6	4982.08	9496
MUC20	443.88	111	659.48	218	1189.09	1550	551.69	607	239.7	1	2136.25	2891
MUC21	385.2	77	629.28	256	277.07	204	209.71	101	208.48	1	6368.51	9198
MUC22	694.03	268	1206.12	478	6501.96	9447	1882.87	2751	240.53	1	10164.8	14407
hGP1Ba	9524.08	14122	2868.34	3085	2250.08	4732	339.59	1034	228.76	522	8983.11	21405
MUC1	2875.75	2633	1019.6	764	925.25	1052	203.39	266	196.86	69.2	2285.46	4287
MUC7	5001.46	3893	3746.23	2347	3042.77	4342	666.69	769	204.25	15.7	12828.6	19415

## Sheet: Figure_5b
Figure 4b. SDS-PAGE analysis of StcE digestion (dose titration) of isolated MUC2#1 and MUC5AC reporters.

## Sheet: Figure_5c
	Control		StcE
MUC2#1	24842	24192	3009	3009
MUC2#2	20863	31519	3380	3380
MUC3A#1	14526	9569	1876	4805
MUC3A#2	16350	16827	335	2496
MUC3A#3	20494	17341	371	586
MUC4	19207	15745	279	1598
MUC5AC	18158	23031	415	3279
MUC6#1	12851	11770	296	1061
MUC6#2	10243	17660	393	515
MUC9	8699	9885	1044	1323
MUC13	25315	34091	343	1922
MUC17	18086	22217	321	4734
MUC19	10593	13429	1079	3408
MUC20	12181	15198	10602	16424
MUC21	15077	19733	352	1078
MUC22	17765	22330	326	1644
hGP1ba	9061	8568	682	2108
MUC1	21605	27516	20930	27042
MUC7	16236	13190	582	1908
Ctrl	20641	26414	19611	27395

## Sheet: Figure_5d
MUC2#1 Left Panel
ng/ml	0			0.1			1			10			100			1000
WT	14202	17615	23536	9230	5658		2782	2337		976	2370		457	2866		504	2370
diST	14421	13791		6286	10784		837	1100		387	600		326	277		337	1105
mSTa	14151	13825		8929	8127		1811	493		668	1126		322	115		332	832
T	15479	17709		10203	11460		2277	1138		784	385		413	169		405	1505
Tn	18996	20955	20135	10748	5797		3583	2726		1254	2762		542	2502		527	3395
Core3	17563	20772		16113	17621		13702	11624		11817	10814		2128	4859		970	2303
STn	20610	24242		22567	22360		21468	24818		21838	26039		20164	19223		15523	17753	14619
MUC5Ac Right Panel
ng/ml	0			0.1			1			10			100			1000
WT	19554	23557	20860	15465	16308	14442	14274	10495	924	755	1258		453	443	200	373	444	999
diST	18369	20650	22474	17784	18784	10784	12770	10784	277	114	277		125	114			562	125
mSTa	19787	23750	17308	18127	16980	18127	11126	18127	1126	115	1126		121	115		774		121
T	21746	19870	17803	19460	16084	11460	13850	11460	385	169	385		164	169		624		164
Tn	18411	18411	15845	12237	14267	2272	2490	2272	394	1539	394		850	708	273	918	691	244
Core3	19806	24738	16950	20181	21251	29181	21913	18000	21913	15873	16923		14024	10705		6501	4546	4624
STn	18409	20606	21113	21532	24817	21532	20402	21515	12337	20814	19787		18370	15166		12337	16108	15166

## Sheet: Figure_6b
	0		0.1		1		10		100		1000
X409	13510.7	10966	13126.7	11613	13088.8	11890	14180.7	12806	14871.7	13201	15221.2	13746
StcEDX409	12595.4	11342	13013.7	10966	9467.72	7774	2003.17	1983	582.57	1007	599.73	1031
StcEE447D	14070.5	11496	13573.9	11040	13495.5	12216	14444	12806	14180.7	13068	14915.8	13068
StcEWT	13412.4	11304	12171.9	9712	11096.3	3425	4932.87	1129	672.71	1048	581.16	1034

## Sheet: Figure_6d
	0		0.5		1		2.5		5		10
MUC2#1	101.92	86.03	10361.7	9135.6	18878.3	16063.6	25914.5	19784.8	27582.3	21942.3	28828.7	21739.4
MUC2#2	196.28	179.91	6750.66	3987.46	8551.53	7526.51	13297.6	10122.1	14938.9	11859.1	16249.7	13943.6
MUC3A#1	159.97	238.5	4064.15	3314.2	8262.39	5741.78	9119.57	6753.81	11899.9	9173.48	14488.8	10636.3
MUC3A#2	172.9	168.69	5662.93	4756.14	10179.3	8472.87	15489	12775.1	18890.2	15915.9	22563.4	22005.7
MUC3A#3	234.25	225.97	2733.07	2183.75	5655.22	4100.9	6691.24	5221.44	9737.71	8482.08	12600.6	9039.87
MUC4	244.9	142.68	1699.85	859.5	1908.45	1746.84	3005.09	2752.89	4986.19	6539.65	5383.52	8040.85
MUC5AC	150.86	219.86	22376.3	20923.2	48225.8	44062.2	84549.4	58603.7	113753	97338.3	126081	98936.6
MUC6	240.42	194.29	3133.82	2300.99	4056.7	4402.68	6339.46	4842.48	9333.44	7064.59	9319.51	7883.13
MUC9	201.32	221.02	902.31	1323.99	2232.12	1363.15	1982.22	1310.19	4181.45	3162.7	4710.48	4720.08
MUC13	201.96	240.86	2854.24	3208.74	5873.3	6802.54	7180.08	8928.34	10999.8	13158.7	11803.2	10715.9
MUC17	243.85	316.44	1138.62	1638.85	3055.11	2600.87	4617.13	4518.77	7938.77	5829.91	8600.66	10912.7
MUC19	230.35	203.64	1731.04	912.3	2787.58	1424.35	1977.04	2468.77	4688.7	3943.56	4975.96	4453.49
MUC20	255.85	233.32	889.36	1575.87	1961.05	1810.04	2535.38	1827.61	3705.53	3138.04	4047.69	3153.04
MUC21	262.07	278.85	14350.2	16578.8	32962.9	32962.9	28952.4	42659.8	32331.5	47019	33879.8	50465.9
MUC22	220.79	221.89	1179.73	1660.89	3004.47	2417.63	4968.74	4044.16	7661.57	7318.7	8858.1	9350.46
MUC1	264.41	256.12	677.55	755.24	1026.61	1405.73	3150.16	3401.06	4474.31	4974.43	5282.02	6343.08
MUC7	268.05	271.5	1072.6	1472.56	2063.31	1907.39	2787.76	1649.31	3662.34	3887.62	5664.92	4790.05

## Sheet: Figure_6e
	MUC1		MUC2				MUC5AC				MUC7
WT	2692.95	2527.55	13346	32962.9	18661.2	31897.7	153404	125989	124720	163625	9951	7831	5193.47	9170.33
diST	3055.64	4430.87	13252	38586	23082.6	16249.7	137979	129506	97319.6	114552	8185	6840	4666.95	6871.6
mSTa	3358.8	4065.85	23082.6	28367.6	16458.9	24024.7	142020	131491	114570	185169	9140	8108	5694.96
T	3029.77	4007.13	32962.9	21092.1	11510.4	23318.6	127008	131189	98453.9	155364	6684	6479	4134.81	9657.49
Tn	1343.75	2600.31	3474	3927	3328.19	7461.45	52637	43274	32633.2	76617.1	1570	1443	2059.8	3894.69
Core3	2978.92	6638.77	13513	10412.8	15489	13470.6	48060	41551.1	61437	21906.9	7748	4025.01	7120.9
STn	1372.32	1309.2	952	1532	1718.52	3043.99	16386	19499	13103.1	10622.6	3727	2250	2675.57	1903.51

## Sheet: Figure_7a
WT mucin binding					GCNTI KO mucin binding					WT NA driven Self Elution					GCNT1 KO NA driven Self Elution
	Muc1	Muc5AC	Muc2	Muc7		Muc1 del core2	Muc5AC del core2	Muc2 del core2	Muc7 del core2		Muc1	Muc5AC	Muc 2	muc7	Self Elution	Muc5AC delta core2	Muc 2 delta core2	muc7 delta core2	Muc1-2
0	0	0	0	0	0	0	0	0	0	0	0	0	0		0	0	0	0
0.033333	0.01298	0.010087	0.009003	0.018107	0.0335	0.004723	0.006878	0.003251	0.005197	0.033333	-0.00493	-0.00434	-0.00814		-0.00085	0.003929	-0.00568	7.58e-06
0.066833	0.023383	0.014346	0.014233	0.019959	0.066833	0.007688	0.013057	0.015553	0.007496	0.066667	-0.007	-0.00506	-0.00675		-1.3e-05	0.005419	-0.00162	0.00481
0.100167	0.021184	0.012265	0.010195	0.035006	0.099833	0.01055	0.011952	0.006204	0.002669	0.099833	-0.00514	-0.0046	-0.00721		0.003528	0.003766	-0.00098	0.004756
0.133333	0.01333	0.012434	0.013559	0.017668	0.133333	0.004375	-0.00362	0.001801	0.005635	0.133333	-0.00043	0.00042	-0.00045		-0.00128	0.003757	-0.00698	0.003187
0.166667	0.017133	0.012024	0.016624	0.034371	0.166667	0.00686	-0.00253	0.005693	0.003087	0.166667	-0.00079	0.003529	-0.00106		-0.00093	0.010987	-0.00311	0.003023
0.200167	0.0352	0.028411	0.029626	0.032341	0.200167	0.023124	0.008697	0.017847	0.015013	0.2	-0.00255	0.005527	-0.00039		-0.00041	0.015688	-0.00227	0.005837
0.2335	0.043592	0.030234	0.034518	0.058142	0.233167	0.026055	0.005439	0.013089	0.015831	0.233167	-0.00663	-0.00234	-0.00147		0.002855	0.016658	-0.00696	0.009103
0.2665	0.052014	0.034662	0.036682	0.044094	0.266667	0.023916	0.000618	0.012111	0.014356	0.266833	0.006068	0.005655	0.00212		0.004801	0.017709	-0.00216	0.00292
0.3	0.039982	0.028859	0.029416	0.0649	0.3	0.018113	-0.00609	0.013851	0.012379	0.3	0.004457	0.009046	0.002131		0.003173	0.021157	-0.00047	0.004919
0.333333	0.043108	0.032139	0.033343	0.046784	0.333	0.030671	-0.00531	0.019384	0.018373	0.333333	0.004768	0.006677	0.002176		-0.00177	0.025536	-0.00466	0.004414
0.366833	0.060661	0.042877	0.048748	0.069916	0.3665	0.038041	0.005731	0.023293	0.024254	0.366667	8.42e-05	0.00799	0.005939		-6.3e-05	0.031189	-0.00018	0.008802
0.400167	0.064437	0.046265	0.051152	0.066539	0.400167	0.045706	0.008388	0.029476	0.02207	0.399833	0.003884	0.005035	0.000242		0.002322	0.038671	0.002897	0.007243
0.433167	0.071036	0.052354	0.052505	0.093753	0.433333	0.038888	0.001001	0.026604	0.022765	0.4335	0.008111	0.015837	0.007572		0.00988	0.03306	0.003147	0.006874
0.4665	0.074569	0.054611	0.057394	0.073899	0.466667	0.046063	-0.00257	0.022881	0.032171	0.466667	0.01173	0.01337	0.00608		0.006932	0.041138	0.002968	0.003649
0.500167	0.080222	0.058636	0.058637	0.088469	0.5	0.052547	0.000568	0.027178	0.033673	0.5	0.003937	0.009806	0.005588		0.007042	0.046841	0.000536	0.006208
0.5335	0.092763	0.067352	0.070465	0.082976	0.533333	0.05727	0.008419	0.037257	0.038107	0.533333	0.004234	0.014623	0.006408		0.006524	0.055345	0.006157	0.010157
0.5665	0.093354	0.067279	0.072928	0.104697	0.5665	0.061566	0.009276	0.040748	0.043262	0.5665	0.003054	0.013249	0.0063		0.007562	0.060442	0.005769	0.009232
0.599833	0.099012	0.068818	0.076072	0.093931	0.6	0.068323	-0.00145	0.037512	0.044011	0.600167	0.013444	0.018876	0.008184		0.013218	0.055336	0.009744	0.008494
0.633333	0.092191	0.07171	0.07318	0.119686	0.6335	0.070051	0.00422	0.040823	0.050066	0.633333	0.0115	0.022138	0.010805		0.00906	0.06397	0.008783	0.008484
0.666833	0.111936	0.082824	0.084408	0.103347	0.666667	0.077589	0.00663	0.042956	0.049294	0.666667	0.009447	0.019377	0.0101		0.0067	0.072697	0.007434	0.010191
0.699833	0.111734	0.086767	0.087479	0.12034	0.7	0.077977	0.012503	0.056916	0.054473	0.7	0.006401	0.01848	0.006588		0.009943	0.078126	0.013648	0.010638
0.733167	0.12722	0.091177	0.094923	0.12002	0.733333	0.081861	0.007239	0.053084	0.053667	0.733167	0.007365	0.016265	0.009831		0.013501	0.081226	0.014993	0.012117
0.766667	0.112484	0.083596	0.08667	0.142845	0.7665	0.080908	0.006552	0.051187	0.060861	0.766833	0.014824	0.026036	0.010623		0.015976	0.086001	0.017957	0.012721
0.800333	0.127894	0.097934	0.101199	0.123843	0.800167	0.091478	0.003036	0.058471	0.064567	0.8	0.017105	0.02567	0.013944		0.011287	0.093843	0.018296	0.011491
0.8335	0.140862	0.103932	0.110122	0.143373	0.833333	0.09811	0.014517	0.066981	0.068992	0.833333	0.010036	0.024929	0.010809		0.015352	0.097424	0.026214	0.011109
0.8665	0.145408	0.111465	0.11187	0.139516	0.866333	0.104813	0.011086	0.0637	0.07501	0.866667	0.009484	0.02094	0.006004		0.014141	0.107217	0.025759	0.019965
0.900167	0.135572	0.108774	0.110441	0.163779	0.9	0.102015	0.013508	0.070604	0.074854	0.9	0.01258	0.0245	0.00916		0.022427	0.109428	0.027105	0.015595
0.933333	0.140278	0.111223	0.113007	0.141167	0.9335	0.100474	0.005432	0.064494	0.083615	0.9335	0.017547	0.026596	0.011575		0.01614	0.111939	0.030628	0.011107
0.966667	0.145081	0.117748	0.114537	0.161446	0.966667	0.109277	0.010892	0.075304	0.089822	0.966667	0.019129	0.034064	0.01528		0.020891	0.123237	0.034887	0.015856
1	0.162672	0.128037	0.124755	0.158726	1	0.118932	0.015628	0.079995	0.092068	1	0.016971	0.028986	0.015447		0.020936	0.130325	0.0365	0.020508
1.0335	0.167742	0.131827	0.136855	0.188721	1.03333	0.126308	0.013294	0.079857	0.094484	1.03333	0.010669	0.02759	0.01054		0.024019	0.137012	0.041856	0.020315
1.06683	0.170057	0.139789	0.138475	0.172569	1.06683	0.122126	0.005787	0.079706	0.088588	1.0665	0.014622	0.022052	0.012115		0.028085	0.137371	0.043035	0.019022
1.1	0.168336	0.134356	0.138301	0.197027	1.10017	0.129799	0.009587	0.081598	0.101276	1.1	0.019135	0.034053	0.019035		0.026503	0.141366	0.047001	0.02276
1.13333	0.174464	0.143868	0.140035	0.175988	1.13333	0.133022	0.016372	0.091564	0.105777	1.13333	0.022089	0.032625	0.018346		0.025636	0.15176	0.04838	0.020929
1.16667	0.192885	0.15842	0.153295	0.198253	1.16667	0.140161	0.020401	0.093981	0.110876	1.16667	0.01643	0.032413	0.018696		0.029474	0.160743	0.051978	0.024453
1.19983	0.204961	0.16116	0.157491	0.199843	1.2	0.14526	0.017031	0.097897	0.1098	1.2	0.015766	0.034394	0.015721		0.02944	0.165537	0.057746	0.026609
1.2335	0.200072	0.158838	0.15816	0.207291	1.23317	0.152845	0.014088	0.097134	0.113245	1.2335	0.019895	0.037268	0.020528		0.035615	0.166798	0.057808	0.025484
1.26667	0.200608	0.16865	0.161426	0.200555	1.26683	0.14896	0.019672	0.098966	0.117847	1.26667	0.022986	0.036686	0.021007		0.034033	0.17203	0.064022	0.024535
1.3	0.211522	0.172313	0.169717	0.224605	1.29983	0.151675	0.014197	0.096061	0.119965	1.3	0.019289	0.038934	0.024181		0.038312	0.184559	0.066404	0.024997
1.3335	0.227063	0.177743	0.178804	0.224655	1.33333	0.163149	0.027436	0.110844	0.128617	1.33333	0.017719	0.036923	0.020503		0.03703	0.188795	0.072551	0.031687
1.36683	0.228054	0.184104	0.178817	0.24375	1.36667	0.164001	0.022934	0.108753	0.129779	1.3665	0.019454	0.039028	0.018724		0.041372	0.197392	0.078222	0.039437
1.40017	0.23369	0.184188	0.178305	0.237078	1.40017	0.168103	0.020529	0.110139	0.134304	1.40017	0.027326	0.044703	0.0228		0.042419	0.195301	0.079462	0.036306
1.43333	0.231955	0.192634	0.189076	0.244009	1.43317	0.173975	0.019556	0.112105	0.137311	1.43333	0.025403	0.043329	0.025494		0.047273	0.203862	0.084221	0.035517
1.46683	0.255395	0.205845	0.200893	0.24587	1.46667	0.184072	0.029268	0.1205	0.148884	1.46667	0.022135	0.039931	0.025626		0.049259	0.212695	0.092587	0.038934
1.50017	0.253106	0.210331	0.206173	0.270171	1.49967	0.187682	0.024314	0.123776	0.147133	1.5	0.021874	0.03918	0.02436		0.047287	0.222469	0.097327	0.043893
1.5335	0.258076	0.205435	0.203671	0.257164	1.53333	0.189587	0.023189	0.128488	0.149436	1.53317	0.021854	0.040852	0.021409		0.059368	0.224035	0.10374	0.045577
1.5665	0.265748	0.213281	0.214814	0.280743	1.56683	0.195161	0.025676	0.127231	0.162169	1.56683	0.03299	0.046809	0.033831		0.061565	0.225391	0.107383	0.042942
1.6	0.265032	0.219939	0.21458	0.261224	1.60017	0.199933	0.030799	0.131711	0.165757	1.6	0.029014	0.042178	0.028876		0.054916	0.233438	0.110271	0.04297
1.6335	0.283384	0.234017	0.224937	0.283557	1.6335	0.204827	0.032013	0.139215	0.163741	1.63333	0.023577	0.042486	0.028248		0.058806	0.243839	0.114848	0.051443
1.66667	0.288423	0.237782	0.232709	0.27876	1.66683	0.211673	0.02794	0.139185	0.165889	1.66667	0.02535	0.043983	0.02856		0.061933	0.246322	0.120722	0.058258
1.69983	0.297243	0.242413	0.236109	0.30321	1.7	0.210859	0.023529	0.139649	0.173798	1.69983	0.026846	0.043856	0.028293		0.065989	0.25108	0.126627	0.05595
1.73333	0.286335	0.237728	0.232556	0.28753	1.73333	0.214887	0.025808	0.139456	0.177504	1.7335	0.034537	0.054275	0.034122		0.068221	0.255171	0.133312	0.054704
1.7665	0.287971	0.244901	0.239731	0.309193	1.76667	0.217994	0.036406	0.14202	0.17992	1.76667	0.032937	0.052	0.036639		0.068671	0.260726	0.138834	0.060337
1.80017	0.317959	0.262237	0.254853	0.307404	1.79983	0.231576	0.040629	0.153625	0.1864	1.8	0.029057	0.052107	0.030316		0.072624	0.271711	0.141028	0.066689
1.8335	0.318902	0.260804	0.256732	0.321098	1.8335	0.227575	0.031671	0.154941	0.192896	1.83333	0.027478	0.049426	0.032287		0.075672	0.276467	0.145896	0.067106
1.8665	0.325506	0.271682	0.262483	0.32609	1.8665	0.239579	0.034108	0.152416	0.191912	1.8665	0.028287	0.052538	0.036016		0.077037	0.278887	0.155799	0.069275
1.89983	0.320955	0.268587	0.26154	0.330536	1.9	0.238405	0.03083	0.157486	0.197644	1.90017	0.037251	0.056415	0.03895		0.08156	0.282354	0.159785	0.071558
1.93333	0.322341	0.271309	0.267773	0.322723	1.933	0.239112	0.031424	0.155672	0.199813	1.93333	0.036746	0.057718	0.040572		0.082157	0.289371	0.163714	0.07379
1.96683	0.342704	0.286347	0.27589	0.350998	1.96683	0.2515	0.041552	0.170071	0.202357	1.96667	0.030591	0.054595	0.039276		0.08585	0.298848	0.169618	0.083016
2.00017	0.34516	0.290981	0.278677	0.343849	2.00017	0.25512	0.026415	0.163956	0.21222	2	0.03032	0.054845	0.037077		0.085559	0.29909	0.17483	0.084574
2.03317	0.353061	0.296716	0.288079	0.352926	2.03333	0.257292	0.035191	0.171865	0.218518	2.03317	0.03384	0.056433	0.037839		0.094155	0.301951	0.182919	0.089087
2.06667	0.34998	0.295355	0.278369	0.35969	2.06633	0.268239	0.034927	0.170388	0.21907	2.0665	0.039074	0.060234	0.043191		0.097583	0.305572	0.190979	0.090703
2.1	0.355038	0.305558	0.289112	0.34868	2.1	0.275282	0.046954	0.182978	0.225529	2.1	0.040878	0.062183	0.044162		0.094166	0.315797	0.196009	0.093279
2.13333	0.375574	0.317734	0.304312	0.365384	2.1335	0.274011	0.046498	0.175249	0.226821	2.13333	0.03317	0.05804	0.044914		0.099103	0.321037	0.203558	0.093215
2.16683	0.372912	0.315928	0.303632	0.376353	2.16683	0.275803	0.037887	0.183233	0.23001	2.16667	0.032882	0.057629	0.046228		0.104418	0.326044	0.205603	0.100255
2.20017	0.375684	0.324879	0.306996	0.381829	2.19983	0.286315	0.035843	0.186823	0.233897	2.20017	0.040822	0.06813	0.049941		0.108447	0.329307	0.209286	0.095238
2.23333	0.381997	0.32367	0.309154	0.372957	2.23333	0.291456	0.047692	0.195233	0.245038	2.23333	0.04459	0.065987	0.051705		0.107017	0.328859	0.215588	0.101813
2.26667	0.387599	0.329422	0.319443	0.389828	2.26667	0.298463	0.051439	0.199069	0.251136	2.26667	0.037248	0.061604	0.052205		0.108194	0.340664	0.220935	0.110335
2.30017	0.406535	0.3399	0.333895	0.392109	2.29983	0.303863	0.048403	0.202448	0.253188	2.3	0.036357	0.062747	0.054881		0.112179	0.345744	0.229768	0.112477
2.3335	0.401737	0.347624	0.336484	0.415248	2.3335	0.308707	0.042961	0.197181	0.254889	2.33333	0.034573	0.066092	0.051677		0.119116	0.346806	0.233547	0.119819
2.36683	0.407547	0.351914	0.335481	0.402785	2.36667	0.306907	0.04254	0.198446	0.262337	2.3665	0.041587	0.069066	0.055675		0.124158	0.348213	0.23963	0.117663
2.4	0.41288	0.362372	0.338972	0.414099	2.4	0.316537	0.057325	0.213283	0.268259	2.4	0.043382	0.070807	0.057902		0.123018	0.357563	0.244909	0.121315
2.4335	0.435643	0.370884	0.349115	0.413428	2.43333	0.32307	0.061743	0.216102	0.274912	2.43333	0.041259	0.06954	0.062529		0.121937	0.363369	0.248996	0.127413
2.46667	0.439428	0.370294	0.357651	0.432171	2.46683	0.32283	0.049907	0.213329	0.278171	2.46667	0.03955	0.067334	0.061476		0.12761	0.366278	0.253623	0.135545
2.50017	0.433009	0.376134	0.348298	0.421572	2.49983	0.332783	0.057238	0.214994	0.280314	2.49967	0.043712	0.074807	0.063787		0.130356	0.369806	0.262012	0.13709
2.5335	0.435442	0.377081	0.359345	0.450468	2.53333	0.336776	0.058916	0.226206	0.284559	2.5335	0.049468	0.078205	0.066237		0.138964	0.371487	0.269729	0.135801
2.5665	0.443401	0.386581	0.366934	0.436696	2.56633	0.33783	0.050795	0.221513	0.289242	2.56667	0.049324	0.076944	0.071221		0.136268	0.376943	0.270793	0.143098
2.6	0.455861	0.398531	0.381137	0.455302	2.60017	0.342561	0.055953	0.228729	0.285197	2.6	0.040872	0.076198	0.066414		0.138984	0.384454	0.280746	0.151832
2.6335	0.465876	0.39971	0.38547	0.452665	2.63317	0.348121	0.063135	0.232669	0.296758	2.63333	0.042738	0.072415	0.071499		0.14794	0.387256	0.284572	0.154067
2.6665	0.479785	0.406739	0.391204	0.473639	2.66667	0.354692	0.059616	0.233601	0.302522	2.6665	0.044955	0.075111	0.071538		0.151465	0.387809	0.286489	0.158652
2.7	0.469573	0.400762	0.386231	0.453946	2.7	0.368375	0.067893	0.239596	0.308713	2.70017	0.052044	0.082644	0.080301		0.153175	0.386513	0.294341	0.157125
2.73333	0.481593	0.419953	0.397498	0.477676	2.733	0.365284	0.065673	0.241817	0.313745	2.73333	0.049801	0.087795	0.07971		0.152335	0.393932	0.298574	0.163551
2.76683	0.494541	0.427974	0.411552	0.474051	2.76667	0.372279	0.065725	0.248124	0.323486	2.76667	0.045259	0.079336	0.07458		0.15519	0.402723	0.304811	0.172958
2.80017	0.50407	0.431797	0.410556	0.498419	2.80017	0.369124	0.057936	0.245973	0.320908	2.8	0.047414	0.078619	0.076495		0.159828	0.400322	0.310219	0.174747
2.83317	0.514432	0.432784	0.414256	0.492796	2.83333	0.376557	0.061359	0.249552	0.324192	2.83317	0.047718	0.079442	0.083307		0.165651	0.40723	0.317303	0.175286
2.8665	0.507303	0.438639	0.418285	0.50522	2.8665	0.383077	0.069501	0.251569	0.328419	2.86683	0.054776	0.090213	0.087317		0.16794	0.409479	0.320511	0.178377
2.9	0.513779	0.446964	0.420553	0.487569	2.9	0.395366	0.074427	0.265661	0.33921	2.9	0.051477	0.088537	0.088332		0.165175	0.416734	0.324938	0.185698
2.9335	0.522105	0.460005	0.435734	0.523488	2.9335	0.396412	0.067935	0.25939	0.337647	2.93333	0.049254	0.086577	0.087428		0.172035	0.42264	0.328887	0.191856
2.96683	0.529177	0.457352	0.438095	0.516248	2.96683	0.396821	0.063914	0.259722	0.340121	2.96667	0.047223	0.087471	0.08873		0.174273	0.424257	0.33673	0.196371
3	0.532365	0.462647	0.440823	0.526373	2.99983	0.398848	0.067126	0.264751	0.345891	2.99983	0.050765	0.088443	0.094075		0.182203	0.424963	0.343957	0.202907
3.03317	0.536671	0.469875	0.442723	0.530281	3.03333	0.410169	0.080303	0.270882	0.356611	3.0335	0.0527	0.089413	0.097147		0.177577	0.425222	0.346172	0.201046
3.06667	0.545067	0.47217	0.447043	0.532787	3.06633	0.412784	0.078794	0.277686	0.360048	3.06667	0.050632	0.091499	0.094227		0.18172	0.432089	0.346493	0.208269
3.10017	0.558637	0.484558	0.457559	0.535377	3.09983	0.420602	0.076369	0.282091	0.362065	3.1	0.05176	0.09092	0.09385		0.183681	0.435644	0.356002	0.211138
3.1335	0.554904	0.485947	0.459984	0.559642	3.13317	0.424929	0.074142	0.277293	0.365643	3.13333	0.053116	0.090254	0.099636		0.194156	0.440276	0.362432	0.220976
3.1665	0.566544	0.493543	0.469563	0.552449	3.16667	0.43152	0.080295	0.285416	0.37127	3.1665	0.054607	0.095676	0.105065		0.19432	0.439799	0.367626	0.223208
3.2	0.573609	0.502295	0.46719	0.547967	3.19967	0.429607	0.074088	0.282199	0.381291	3.20017	0.054417	0.095948	0.10691		0.197288	0.449207	0.368684	0.226523
3.23333	0.576547	0.506309	0.474281	0.557966	3.23333	0.440444	0.089444	0.293533	0.379303	3.23333	0.054476	0.094065	0.108457		0.19873	0.448768	0.375992	0.233498
3.26683	0.590184	0.512446	0.486528	0.577857	3.26683	0.441264	0.074844	0.292564	0.385973	3.26667	0.055415	0.098665	0.108655		0.202211	0.45437	0.381651	0.238488
3.29983	0.599348	0.525424	0.493654	0.574069	3.30017	0.45003	0.085082	0.297064	0.389884	3.3	0.054537	0.09731	0.112256		0.211432	0.45624	0.387824	0.24343
3.33417	0.600935	0.530702	0.50093	0.596342	3.33317	0.454064	0.079218	0.296299	0.39412	3.3335	0.060817	0.105003	0.118216		0.207744	0.45544	0.39404	0.244608
3.3665	0.601511	0.531444	0.497726	0.595136	3.36667	0.46129	0.091183	0.309405	0.400514	3.36667	0.060281	0.103574	0.123002		0.210481	0.464284	0.392164	0.249814
3.4	0.613	0.531721	0.500093	0.586004	3.4	0.465084	0.091754	0.313796	0.40424	3.4	0.054323	0.104376	0.122966		0.213695	0.464747	0.40403	0.257116
3.43333	0.62553	0.54522	0.516097	0.594129	3.43317	0.473309	0.088672	0.313046	0.407014	3.43333	0.058197	0.100648	0.121784		0.22421	0.46949	0.406	0.261547
3.46683	0.616075	0.544723	0.512913	0.607181	3.4665	0.472367	0.08215	0.309294	0.408606	3.46667	0.057183	0.103723	0.124835		0.223693	0.469007	0.414367	0.266869
3.49983	0.630292	0.551785	0.520176	0.610827	3.5	0.480142	0.098502	0.320615	0.42095	3.50017	0.064891	0.114159	0.132832		0.224632	0.473614	0.415975	0.266898
3.53333	0.637437	0.562924	0.524223	0.620157	3.53333	0.491335	0.09772	0.324904	0.424896	3.53333	0.061503	0.108985	0.131147		0.226669	0.480358	0.420004	0.27777
3.56667	0.646777	0.566709	0.5334	0.622872	3.56667	0.488466	0.092486	0.330882	0.424012	3.56667	0.056675	0.108489	0.130949		0.227996	0.481754	0.423617	0.282364
3.6	0.653986	0.578757	0.539105	0.624572	3.60017	0.488158	0.089287	0.325705	0.427953	3.6	0.05924	0.107725	0.134141		0.23795	0.48523	0.428829	0.285193
3.6335	0.646491	0.572624	0.537063	0.63788	3.63317	0.494254	0.087199	0.326544	0.437953	3.63317	0.064716	0.112231	0.139774		0.240781	0.482198	0.435621	0.290914
3.66717	0.669334	0.586467	0.555628	0.64178	3.66667	0.505912	0.102133	0.340442	0.438927	3.66683	0.065765	0.116578	0.145295		0.241261	0.491078	0.436293	0.293601
3.7	0.672691	0.593471	0.551355	0.641826	3.69967	0.513566	0.104861	0.339326	0.447964	3.7	0.063511	0.113101	0.143778		0.238238	0.492245	0.44032	0.302908
3.73333	0.683875	0.602547	0.563529	0.650887	3.73333	0.519332	0.095122	0.34347	0.445418	3.73333	0.061297	0.113434	0.143477		0.246507	0.49837	0.445184	0.307391
3.76683	0.675334	0.601501	0.561545	0.668076	3.7665	0.519494	0.097621	0.340807	0.456736	3.76633	0.058417	0.11477	0.148844		0.247585	0.501937	0.447052	0.313622
3.79983	0.692775	0.61136	0.569287	0.662039	3.8	0.528	0.097991	0.348858	0.459932	3.79983	0.063478	0.120456	0.155008		0.258627	0.496161	0.451882	0.317683
3.83333	0.683006	0.610497	0.5649	0.667214	3.83317	0.524434	0.104744	0.350445	0.466254	3.8335	0.066435	0.119503	0.159328		0.255225	0.505352	0.454911	0.318336
3.86667	0.703615	0.62015	0.577681	0.668146	3.86667	0.534965	0.107921	0.35637	0.464811	3.86667	0.063572	0.120609	0.159723		0.25485	0.506313	0.461334	0.326249
3.90017	0.706394	0.633545	0.585754	0.694496	3.9	0.539856	0.102598	0.356418	0.470294	3.9	0.060719	0.118993	0.157647		0.261992	0.5101	0.464939	0.332807
3.93333	0.72095	0.636067	0.596372	0.684551	3.9335	0.543143	0.105567	0.362034	0.477195	3.93333	0.06205	0.119722	0.16013		0.268931	0.507692	0.46829	0.339315
3.96683	0.711271	0.63491	0.593296	0.709586	3.96667	0.553665	0.11132	0.365831	0.483288	3.9665	0.06914	0.124486	0.164694		0.272058	0.505708	0.469041	0.336864
3.99983	0.718495	0.638492	0.598867	0.68609	4	0.554476	0.115448	0.374376	0.490181	4.00017	0.064487	0.124128	0.17289		0.266665	0.514112	0.474186	0.345444
4.03333	0.732456	0.645464	0.610868	0.706383	4.03333	0.557859	0.105397	0.37447	0.492055	4.03333	0.061281	0.12185	0.170811		0.273966	0.523064	0.477487	0.352981
4.06667	0.747341	0.662775	0.618306	0.707137	4.0665	0.561162	0.10916	0.369174	0.487999	4.06667	0.064443	0.121925	0.174436		0.277816	0.520995	0.483442	0.359628
4.10017	0.741736	0.660231	0.621662	0.725457	4.10017	0.568204	0.116557	0.381361	0.505565	4.1	0.066652	0.128019	0.17722		0.282548	0.5185	0.488341	0.360516
4.13317	0.751963	0.66617	0.631522	0.715553	4.13333	0.579962	0.119232	0.387409	0.510818	4.13317	0.070741	0.133846	0.182713		0.283307	0.519579	0.488456	0.364522
4.1665	0.752037	0.675324	0.628167	0.744502	4.16667	0.578505	0.118928	0.391895	0.509393	4.16683	0.063428	0.130867	0.185632		0.28251	0.528489	0.489891	0.370157
4.2	0.767207	0.680768	0.63988	0.727429	4.2	0.589104	0.119125	0.387198	0.513031	4.19983	0.066842	0.134315	0.191031		0.286475	0.5298	0.499615	0.374836
4.23333	0.778261	0.688607	0.649687	0.7534	4.2335	0.584973	0.114078	0.38913	0.518321	4.23333	0.065674	0.131686	0.190905		0.293266	0.534321	0.50333	0.38179
4.2665	0.78561	0.691064	0.652118	0.745154	4.26683	0.597138	0.123614	0.397778	0.528349	4.26667	0.071301	0.134435	0.192672		0.294673	0.529512	0.5073	0.384219
4.29983	0.779843	0.699143	0.654095	0.774669	4.29983	0.593618	0.121156	0.397388	0.530564	4.29983	0.074716	0.138047	0.200971		0.298169	0.533067	0.509335	0.387691
4.33333	0.793479	0.705995	0.657801	0.750079	4.333	0.609171	0.12556	0.404921	0.53891	4.33333	0.068162	0.135526	0.20143		0.300222	0.543782	0.510693	0.399069
4.36667	0.797996	0.715058	0.663161	0.774672	4.36667	0.612727	0.121217	0.404704	0.536237	4.36667	0.065166	0.134996	0.201531		0.304691	0.540332	0.514228	0.404106
4.4	0.804542	0.716081	0.670244	0.772892	4.40017	0.616596	0.121635	0.400932	0.546239	4.4	0.068163	0.136652	0.205844		0.309111	0.538376	0.517472	0.404826
4.43317	0.811451	0.720703	0.675777	0.7905	4.43317	0.613632	0.11989	0.406246	0.547	4.43333	0.075116	0.143668	0.213427		0.308294	0.541581	0.521416	0.410392
4.46683	0.814135	0.723412	0.676502	0.775448	4.46667	0.625548	0.132184	0.419248	0.551078	4.46683	0.07048	0.142092	0.216868		0.309103	0.548705	0.521801	0.41056
4.49983	0.815844	0.735078	0.684696	0.796529	4.5	0.629107	0.131004	0.424606	0.563012	4.5	0.070139	0.140197	0.215659		0.31276	0.551092	0.528643	0.421085
4.53333	0.834939	0.74269	0.689237	0.791799	4.53333	0.633511	0.128115	0.420577	0.556667	4.53333	0.069335	0.142187	0.21855		0.316024	0.553858	0.531655	0.423097
4.56667	0.842929	0.748674	0.703139	0.819887	4.56683	0.638163	0.135004	0.423282	0.566201	4.56667	0.073358	0.146004	0.223689		0.323017	0.552866	0.533468	0.430075
4.60017	0.828067	0.745285	0.700071	0.799106	4.60017	0.649096	0.142711	0.433551	0.578079	4.59983	0.076824	0.150186	0.230248		0.323324	0.549501	0.537285	0.431095
4.63317	0.840817	0.750675	0.701644	0.828036	4.63333	0.649234	0.139344	0.438712	0.57449	4.63317	0.077586	0.153611	0.233121		0.321384	0.558401	0.538199	0.436275
4.66683	0.867793	0.767703	0.717475	0.815596	4.66667	0.65145	0.134166	0.435671	0.577501	4.66667	0.073871	0.14802	0.235508		0.324103	0.564254	0.543824	0.443291
4.7	0.867146	0.773375	0.725811	0.831726	4.7	0.659177	0.127624	0.437463	0.581604	4.69983	0.073034	0.149881	0.240443		0.330243	0.564092	0.542713	0.448996
4.7335	0.860844	0.771333	0.715358	0.825487	4.73317	0.658486	0.133097	0.440071	0.588078	4.73333	0.075779	0.15433	0.240318		0.33678	0.55939	0.550401	0.453581
4.7665	0.868795	0.781503	0.731475	0.85527	4.76683	0.677979	0.143077	0.451684	0.592519	4.76633	0.074758	0.152402	0.24614		0.337031	0.564167	0.552114	0.460213
4.80017	0.874423	0.783636	0.7285	0.830888	4.8	0.67604	0.144492	0.457265	0.597984	4.80017	0.072286	0.153249	0.248929		0.332594	0.571988	0.553188	0.46267
4.83333	0.891474	0.794807	0.737503	0.856289	4.833	0.682146	0.14961	0.456889	0.605818	4.83317	0.077319	0.158316	0.250979		0.336569	0.569821	0.553682	0.462924
4.86667	0.903207	0.803057	0.750402	0.850102	4.8665	0.678723	0.134656	0.450972	0.605843	4.86667	0.071555	0.157472	0.255083		0.342427	0.572504	0.558602	0.470728
4.90017	0.89514	0.799366	0.748213	0.871455	4.90017	0.688433	0.147715	0.462744	0.614274	4.89967	0.07154	0.156647	0.256473		0.342894	0.576821	0.5617	0.475715
4.9335	0.896317	0.806527	0.753957	0.854519	4.93333	0.697947	0.151013	0.468277	0.626723	4.93317	0.082548	0.16414	0.263519		0.346955	0.576786	0.565317	0.471774
4.9665	0.905143	0.81318	0.756684	0.889398	4.96633	0.704685	0.152104	0.470849	0.620749	4.96683	0.075902	0.156415	0.267589		0.34534	0.583206	0.568532	0.483201
5	0.922148	0.824904	0.769738	0.870123	5	0.700747	0.146726	0.471389	0.62414	5	0.077228	0.161642	0.268092		0.351238	0.582382	0.569847	0.489275
5.0335	0.918206	0.828649	0.774403	0.905912	5.0335	0.70841	0.14491	0.470532	0.629829	5.03333	0.077887	0.165023	0.275456		0.354449	0.583932	0.571479	0.496444
5.0665	0.93836	0.841796	0.783723	0.88994	5.06683	0.713452	0.153375	0.477442	0.636836	5.06667	0.080297	0.16755	0.279117		0.355424	0.581951	0.577894	0.494369
5.10017	0.931463	0.843423	0.784549	0.903936	5.09983	0.719442	0.156146	0.48204	0.639064	5.09983	0.083689	0.174133	0.284127		0.361934	0.584675	0.574735	0.496865
5.13317	0.937224	0.843532	0.786355	0.899337	5.13333	0.719864	0.147881	0.48628	0.647246	5.1335	0.07467	0.168818	0.283225		0.355326	0.590693	0.58096	0.50673
5.16667	0.957951	0.851429	0.798463	0.91425	5.16683	0.728702	0.148255	0.482949	0.652027	5.16667	0.073601	0.169467	0.285893		0.360895	0.591431	0.582374	0.511758
5.20017	0.949678	0.852646	0.799493	0.906804	5.20017	0.731385	0.153447	0.488578	0.656905	5.2	0.080053	0.169276	0.292283		0.368676	0.587361	0.583981	0.513311
5.2335	0.953544	0.861854	0.802468	0.933707	5.2335	0.740741	0.16194	0.492613	0.658717	5.23333	0.079158	0.177032	0.29829		0.368126	0.592866	0.586979	0.518537
5.2665	0.965217	0.872481	0.807294	0.922744	5.2665	0.738034	0.16409	0.498418	0.667553	5.2665	0.08674	0.182283	0.304203		0.367264	0.591324	0.588866	0.518323
5.3	0.978716	0.877099	0.818519	0.935295	5.3	0.745	0.156153	0.496842	0.664006	5.30017	0.071146	0.173978	0.303704		0.368918	0.600574	0.594527	0.528244
5.33333	0.98768	0.885701	0.821941	0.933986	5.33333	0.751723	0.155606	0.500463	0.673924	5.33333	0.080028	0.176888	0.305085		0.375664	0.598223	0.592398	0.52859
5.36683	0.987164	0.882995	0.823917	0.946071	5.36683	0.766348	0.167376	0.512399	0.685901	5.36667	0.080613	0.179437	0.31248		0.377246	0.600409	0.598092	0.536085
5.39983	0.996949	0.896694	0.828944	0.955053	5.39983	0.762031	0.167032	0.509694	0.687173	5.39967	0.080854	0.180572	0.317721		0.377507	0.601534	0.600542	0.539306
5.43317	0.997095	0.895243	0.832167	0.967459	5.4335	0.769682	0.164997	0.514194	0.686313	5.43317	0.084937	0.186354	0.325079		0.375985	0.603867	0.60173	0.538807
5.46667	1.01452	0.910613	0.843876	0.959465	5.4665	0.77326	0.166837	0.523101	0.694718	5.46667	0.078536	0.18565	0.325059		0.38034	0.609702	0.606892	0.547896
5.5	1.02544	0.917172	0.85405	0.969136	5.5	0.77283	0.158151	0.516836	0.697631	5.5	0.080077	0.183978	0.32759		0.382411	0.606745	0.607941	0.553423
5.5335	1.01495	0.913516	0.850456	0.976922	5.53333	0.781398	0.166879	0.521565	0.704987	5.53333	0.085521	0.19377	0.334132		0.386179	0.606473	0.606393	0.550099
5.5665	1.02207	0.919297	0.859853	0.994379	5.56683	0.788052	0.17011	0.528136	0.712826	5.56667	0.083628	0.19386	0.340265		0.386621	0.611238	0.609138	0.554394
5.60017	1.03159	0.929007	0.861613	0.978004	5.59983	0.797829	0.174487	0.530109	0.710351	5.60017	0.079157	0.189597	0.340268		0.385092	0.618367	0.608995	0.559624
5.63333	1.05019	0.939668	0.873291	1.00046	5.63333	0.79465	0.170871	0.526112	0.715472	5.63333	0.080381	0.191141	0.341279		0.385164	0.616847	0.617928	0.565766
5.667	1.04834	0.942271	0.879238	0.998426	5.66667	0.802097	0.161895	0.528837	0.721348	5.66667	0.082975	0.194905	0.345793		0.393794	0.61214	0.614505	0.56915
5.7	1.06137	0.951385	0.881178	1.01149	5.70017	0.80816	0.179734	0.540079	0.736637	5.69967	0.083437	0.194125	0.350913		0.395067	0.619675	0.615727	0.576726
5.7335	1.0485	0.953044	0.881881	1.0159	5.73317	0.809178	0.184784	0.542665	0.733146	5.73317	0.085008	0.199104	0.357278		0.391565	0.618407	0.614721	0.573675
5.76683	1.06164	0.955084	0.888972	1.01048	5.76667	0.816488	0.171568	0.543741	0.734152	5.76683	0.083778	0.196509	0.358008		0.39561	0.624618	0.621518	0.57882
5.79983	1.0627	0.958728	0.893563	1.01387	5.8	0.820502	0.17398	0.546112	0.738397	5.8	0.080121	0.199344	0.360285		0.397262	0.620642	0.62384	0.583309
5.83333	1.08799	0.978376	0.908102	1.04646	5.83333	0.824094	0.176539	0.547728	0.741642	5.83317	0.081693	0.201153	0.366754		0.399945	0.629007	0.625639	0.582955
5.86667	1.08467	0.980042	0.909791	1.0431	5.8665	0.83227	0.187403	0.549542	0.747513	5.86667	0.092832	0.210509	0.371352		0.404479	0.621121	0.62719	0.587978
5.90017	1.08859	0.982882	0.905822	1.02622	5.90017	0.837871	0.178142	0.560155	0.751594	5.89983	0.089263	0.2153	0.376624		0.400572	0.62747	0.626329	0.586698
5.93317	1.08545	0.987528	0.91211	1.05737	5.93333	0.836244	0.180014	0.556822	0.75264	5.9335	0.079698	0.206675	0.377759		0.403893	0.631391	0.633195	0.591569
5.96667	1.11156	0.999177	0.933416	1.0458	5.96667	0.845475	0.178211	0.562979	0.760652	5.9665	0.083314	0.208013	0.379431		0.40506	0.635747	0.632946	0.598581
6	1.11929	1.00648	0.940596	1.06275	6	0.85162	0.18723	0.565719	0.765322	6	0.089127	0.213478	0.387317		0.409665	0.630451	0.635385	0.597957
6.0335	1.11069	1.0092	0.932687	1.07276	6.03317	0.859056	0.194978	0.573921	0.775984	6.033	0.087462	0.214688	0.391034		0.412902	0.63382	0.63615	0.605466
6.06683	1.11947	1.01613	0.940883	1.06642	6.06683	0.86764	0.191103	0.573774	0.771166	6.0665	0.093248	0.220751	0.396025		0.413412	0.634382	0.638705	0.605245
6.1	1.1278	1.02301	0.947685	1.06747	6.09983	0.865877	0.192407	0.584296	0.78194	6.10017	0.084988	0.215792	0.396315		0.412007	0.641345	0.640516	0.610858
6.13333	1.1406	1.03316	0.958695	1.08268	6.13333	0.86164	0.187191	0.579017	0.787073	6.13333	0.088006	0.220787	0.401374		0.421712	0.639163	0.640274	0.61571
6.16683	1.1347	1.02912	0.953743	1.08211	6.16667	0.875414	0.192932	0.589627	0.793883	6.16633	0.087435	0.219033	0.406851		0.421712	0.646458	0.644683	0.616407
6.20017	1.13861	1.03233	0.960274	1.10291	6.20017	0.886965	0.199686	0.588455	0.794942	6.2	0.093664	0.227456	0.412504		0.424579	0.641034	0.644084	0.615495
6.23317	1.14032	1.04463	0.96781	1.09371	6.2335	0.892375	0.192696	0.593814	0.80166	6.23317	0.093622	0.233486	0.418486		0.417462	0.645651	0.648259	0.618449
6.2665	1.15006	1.04832	0.972907	1.10373	6.26667	0.888246	0.191858	0.589626	0.80502	6.2665	0.092419	0.227759	0.420033		0.419233	0.648282	0.643892	0.621374
6.3	1.17331	1.06241	0.98492	1.10026	6.29967	0.888201	0.18616	0.594264	0.802336	6.3	0.088242	0.230527	0.423171		0.430052	0.642241	0.64848	0.626192
6.3335	1.16268	1.0609	0.98347	1.12933	6.33333	0.898415	0.203851	0.604781	0.825027	6.33333	0.095634	0.233122	0.42714		0.426443	0.6424	0.650623	0.627719
6.3665	1.17614	1.06406	0.991749	1.11399	6.36683	0.90991	0.203281	0.605591	0.817143	6.36667	0.097662	0.236237	0.431468		0.423095	0.6448	0.653468	0.634097
6.39983	1.1736	1.07176	0.991965	1.14481	6.40017	0.9093	0.196388	0.607033	0.828452	6.39983	0.094188	0.239786	0.434178		0.423269	0.649339	0.654918	0.633386
6.43317	1.18582	1.0792	0.998132	1.12975	6.43317	0.918067	0.200433	0.613572	0.83265	6.4335	0.08893	0.233679	0.435789		0.429838	0.654999	0.659831	0.641798
6.46667	1.20273	1.09047	1.0125	1.14313	6.46633	0.919425	0.190566	0.607335	0.832041	6.46667	0.096426	0.241956	0.43987		0.431495	0.649795	0.657855	0.642571
6.5	1.20975	1.09411	1.0138	1.15004	6.50017	0.929348	0.214313	0.619772	0.838193	6.5	0.096686	0.240727	0.446746		0.432293	0.652707	0.661985	0.642599
6.53317	1.19928	1.09448	1.00852	1.15056	6.5335	0.928586	0.206073	0.619878	0.84474	6.533	0.094267	0.242347	0.452549		0.432463	0.651792	0.66127	0.64779
6.5665	1.20371	1.09794	1.01389	1.16788	6.5665	0.935386	0.205534	0.624341	0.847525	6.5665	0.094691	0.244099	0.454782		0.432914	0.659924	0.663559	0.643265
6.6	1.2306	1.11402	1.03494	1.15394	6.59983	0.941417	0.202731	0.627131	0.851066	6.59983	0.091018	0.245036	0.456088		0.433706	0.662468	0.661627	0.649115
6.63333	1.2413	1.12092	1.04182	1.19007	6.63333	0.950037	0.200896	0.630218	0.861938	6.63333	0.093386	0.247164	0.458914		0.437488	0.654573	0.667519	0.654478
6.66683	1.23097	1.11933	1.03332	1.1733	6.66667	0.952464	0.217985	0.635412	0.859347	6.66667	0.100072	0.255625	0.4649		0.43998	0.659051	0.665626	0.651965
6.69983	1.23597	1.12761	1.04609	1.18929	6.70017	0.953355	0.206542	0.640398	0.864271	6.7	0.097664	0.255862	0.470096		0.435624	0.659833	0.667677	0.658085
6.7335	1.24983	1.1319	1.04453	1.18497	6.73317	0.958387	0.210112	0.64085	0.869677	6.73317	0.095261	0.257454	0.472777		0.437919	0.663968	0.670566	0.657021
6.76667	1.26089	1.14632	1.05513	1.19127	6.76667	0.965301	0.213774	0.641499	0.87659	6.76667	0.09773	0.254792	0.473566		0.443782	0.664766	0.671448	0.664294
6.80017	1.25315	1.14386	1.05963	1.19291	6.8	0.974621	0.213184	0.647959	0.883091	6.8	0.097523	0.260638	0.481286		0.447473	0.666114	0.673389	0.666044
6.83333	1.267	1.15024	1.06682	1.22304	6.8335	0.981529	0.216284	0.650298	0.883869	6.83333	0.102751	0.264455	0.487055		0.443719	0.663616	0.679596	0.663418
6.86683	1.27604	1.16534	1.07128	1.19542	6.8665	0.983344	0.222671	0.657311	0.89127	6.8665	0.102717	0.267096	0.490001		0.442587	0.670466	0.679319	0.66419
6.89983	1.2769	1.16098	1.07406	1.2156	6.89983	0.988566	0.221325	0.654349	0.890235	6.90017	0.097338	0.262455	0.488176		0.448452	0.67032	0.677357	0.674425
6.93317	1.28319	1.16773	1.08328	1.2142	6.93333	0.986325	0.214824	0.657614	0.902505	6.93333	0.097835	0.262041	0.494206		0.44911	0.671802	0.68217	0.676802
6.96667	1.29728	1.17784	1.08813	1.24438	6.96667	0.996	0.228897	0.6665	0.908261	6.9665	0.0955	0.26567	0.496195		0.449669	0.678239	0.682212	0.67653
7	1.2909	1.1818	1.0927	1.22673	6.99983	1.00599	0.230183	0.668509	0.911673	7	0.102173	0.273552	0.507346		0.450927	0.669593	0.684971	0.673875
7.0335	1.30823	1.18854	1.09925	1.24864	7.03317	1.01426	0.227461	0.668134	0.912558	7.03317	0.10321	0.27319	0.507712		0.449125	0.674372	0.686034	0.677869
7.0665	1.30613	1.19698	1.10346	1.23332	7.06667	1.00835	0.217675	0.665409	0.916953	7.06683	0.095958	0.269253	0.505304		0.454259	0.676915	0.686398	0.683268
7.1	1.32623	1.20387	1.11678	1.26968	7.1	1.01507	0.227671	0.671104	0.922912	7.1	0.104051	0.277353	0.510529		0.456512	0.674241	0.689488	0.683551
7.13333	1.32121	1.21	1.11339	1.25771	7.13333	1.01871	0.236411	0.681372	0.93028	7.13333	0.102042	0.278963	0.518872		0.458213	0.677366	0.685043	0.684397
7.16683	1.32329	1.20326	1.11453	1.26253	7.1665	1.02409	0.236754	0.684041	0.935095	7.16667	0.105119	0.283917	0.521997		0.452417	0.679531	0.689349	0.684076
7.19983	1.32588	1.21126	1.12607	1.25999	7.20017	1.02741	0.226685	0.680833	0.93399	7.19983	0.105784	0.286581	0.524577		0.453421	0.686008	0.690162	0.687472
7.23333	1.35179	1.22831	1.14005	1.28573	7.23333	1.03615	0.231728	0.684632	0.941673	7.2335	0.099156	0.282405	0.523566		0.460857	0.681468	0.694844	0.691184
7.26667	1.35575	1.23083	1.13826	1.28252	7.26667	1.0403	0.237523	0.689139	0.949196	7.26667	0.104042	0.291604	0.530846		0.463027	0.682689	0.694076	0.694378
7.30017	1.34694	1.23464	1.1416	1.29898	7.3	1.05167	0.243338	0.695756	0.953171	7.3	0.106826	0.290223	0.536027		0.460095	0.684071	0.698592	0.692061
7.33317	1.34665	1.23349	1.14602	1.28618	7.33317	1.04805	0.241246	0.702517	0.953499	7.33333	0.106092	0.292529	0.537576		0.459987	0.689124	0.697349	0.691744
7.36683	1.3681	1.24966	1.15288	1.30478	7.36683	1.0484	0.234886	0.69638	0.961056	7.3665	0.104602	0.293342	0.542924		0.459185	0.690897	0.696778	0.699909
7.39983	1.36911	1.25284	1.15841	1.29452	7.4	1.05516	0.239759	0.701109	0.970617	7.40017	0.103145	0.296001	0.539154		0.465554	0.687496	0.701087	0.701481
7.43333	1.38727	1.26173	1.16864	1.33181	7.433	1.06228	0.237409	0.702644	0.969976	7.43333	0.108844	0.299248	0.54648		0.46509	0.690222	0.699864	0.701079
7.46667	1.38409	1.2649	1.17061	1.31113	7.46667	1.06928	0.245565	0.709712	0.97436	7.46667	0.112252	0.304248	0.548712		0.467362	0.687954	0.70077	0.701161
7.50017	1.38957	1.27262	1.17365	1.32538	7.50017	1.07247	0.239335	0.712409	0.976853	7.5	0.107893	0.303279	0.552318		0.46357	0.694982	0.69899	0.703892
7.53317	1.39208	1.27122	1.17532	1.31391	7.5335	1.07	0.234495	0.707877	0.98409	7.53317	0.105891	0.299622	0.552523		0.46451	0.697112	0.702977	0.705122
7.56667	1.41154	1.28396	1.19069	1.33858	7.5665	1.07691	0.238353	0.716937	0.984111	7.56683	0.106557	0.304033	0.554359		0.470702	0.69492	0.706633	0.710806
7.6	1.41007	1.28958	1.19932	1.33796	7.59967	1.08392	0.239264	0.721708	0.991856	7.6	0.114252	0.307235	0.5604		0.469765	0.69601	0.709461	0.706363
7.63333	1.41667	1.29346	1.19341	1.36463	7.63333	1.09699	0.254961	0.733319	1.00104	7.63333	0.115064	0.312571	0.564595		0.471889	0.69415	0.707541	0.70919
7.66683	1.42883	1.30614	1.20398	1.34103	7.66683	1.09623	0.241279	0.729075	1.00167	7.66667	0.112408	0.312326	0.569681		0.466487	0.702859	0.705567	0.710319
7.69983	1.42747	1.3039	1.20092	1.35615	7.69983	1.10185	0.246952	0.731624	1.00493	7.70017	0.106713	0.309944	0.569615		0.47397	0.703398	0.713611	0.71754
7.73333	1.44387	1.31934	1.22235	1.35898	7.73317	1.09968	0.247971	0.72481	1.00798	7.73333	0.113082	0.312244	0.569298		0.473698	0.699005	0.711005	0.715982
7.76667	1.44403	1.31486	1.21764	1.38787	7.76667	1.11067	0.257194	0.738939	1.01978	7.76667	0.116091	0.317359	0.577482		0.473976	0.701004	0.711903	0.719726
7.80017	1.43967	1.32183	1.21929	1.36018	7.80017	1.11309	0.246957	0.739886	1.01838	7.8	0.117033	0.324663	0.580746		0.473385	0.704198	0.71246	0.717883
7.83317	1.44794	1.32706	1.22436	1.40123	7.8335	1.11988	0.250505	0.742964	1.03007	7.83333	0.112581	0.323623	0.58198		0.471859	0.706514	0.71188	0.720991
7.86683	1.47362	1.33667	1.24341	1.38184	7.8665	1.12626	0.249588	0.744329	1.02619	7.86683	0.111444	0.320371	0.582865		0.479757	0.703118	0.715019	0.727354
7.89983	1.47473	1.34641	1.23881	1.40044	7.9	1.12797	0.255301	0.750465	1.03567	7.9	0.112944	0.324266	0.587133		0.481277	0.703436	0.716804	0.722985
7.9335	1.46537	1.34842	1.23825	1.38367	7.93333	1.14165	0.264884	0.755438	1.04491	7.93333	0.116487	0.334368	0.595453		0.479419	0.70461	0.717058	0.726976
7.96683	1.47263	1.3522	1.24933	1.40757	7.96683	1.13773	0.253436	0.754181	1.04111	7.96667	0.11857	0.331035	0.595087		0.475532	0.70768	0.716665	0.725063
8.00017	1.48779	1.35841	1.26186	1.39937	7.99983	1.14582	0.257816	0.756589	1.048	7.99983	0.116478	0.335895	0.600756		0.476939	0.709315	0.721407	0.725951
8.03317	1.49412	1.36567	1.26083	1.42033	8.03317	1.14919	0.258218	0.764335	1.05745	8.0335	0.116258	0.334713	0.59667		0.483714	0.709857	0.72207	0.732054
8.0665	1.50321	1.3782	1.26898	1.41295	8.06667	1.16244	0.266436	0.766866	1.06245	8.06667	0.121054	0.339328	0.601835		0.484926	0.706072	0.721227	0.726854
8.10017	1.49727	1.37448	1.27063	1.42752	8.09967	1.16268	0.259848	0.769023	1.06671	8.1	0.118407	0.340067	0.603559		0.481941	0.714018	0.724231	0.730646
8.1335	1.50658	1.38305	1.27653	1.42001	8.13317	1.16799	0.270546	0.769554	1.0713	8.13333	0.119817	0.3456	0.609611		0.481677	0.710608	0.724754	0.732027
8.1665	1.51301	1.38305	1.2757	1.43898	8.1665	1.16963	0.261706	0.771341	1.07348	8.1665	0.115541	0.345177	0.60869		0.481975	0.717847	0.727153	0.737293
8.19983	1.52407	1.39775	1.29151	1.4328	8.2	1.17441	0.266531	0.773361	1.08508	8.20017	0.119447	0.347019	0.610146		0.488121	0.711369	0.727228	0.738122
8.23333	1.53349	1.39812	1.29592	1.46791	8.23333	1.18152	0.275001	0.786478	1.08685	8.23333	0.122954	0.350415	0.617919		0.488693	0.712153	0.727157	0.734817
8.26667	1.53105	1.40605	1.29966	1.4471	8.26667	1.19432	0.277328	0.790237	1.08904	8.26667	0.125155	0.352466	0.619215		0.485069	0.714642	0.729396	0.735004
8.3	1.53242	1.40863	1.30403	1.47375	8.29983	1.19237	0.267792	0.787991	1.08862	8.3	0.11853	0.351913	0.620569		0.486212	0.722246	0.727457	0.738673
8.33317	1.54202	1.41274	1.30911	1.45375	8.3335	1.19231	0.270683	0.782393	1.09789	8.33317	0.118972	0.351082	0.622708		0.485389	0.721804	0.730219	0.742113
8.36667	1.56675	1.43019	1.31939	1.49518	8.36667	1.19487	0.275751	0.796947	1.10761	8.3665	0.119559	0.35379	0.620654		0.487657	0.722235	0.732028	0.747139
8.4	1.56261	1.42991	1.32127	1.47251	8.4	1.21219	0.284804	0.799652	1.10571	8.4	0.126058	0.360297	0.631557		0.492399	0.715625	0.729759	0.73895
8.4335	1.56182	1.4339	1.32492	1.48689	8.43333	1.21096	0.282482	0.80093	1.11604	8.43333	0.122807	0.363499	0.628105		0.488237	0.718529	0.732122	0.745087
8.4665	1.56934	1.44407	1.32666	1.48002	8.46683	1.21497	0.272906	0.804086	1.11338	8.46667	0.121413	0.360254	0.63495		0.486726	0.722892	0.730939	0.745239
8.49983	1.57573	1.44497	1.33854	1.4969	8.49983	1.21511	0.272454	0.800929	1.11934	8.49983	0.120623	0.358875	0.628709		0.487752	0.727492	0.734104	0.74878
8.53317	1.58631	1.45084	1.34463	1.49063	8.53333	1.22507	0.28648	0.814383	1.12828	8.53317	0.120236	0.363382	0.632442		0.495285	0.722606	0.736459	0.750068
8.56667	1.5899	1.45766	1.34784	1.52916	8.56633	1.22626	0.283608	0.812329	1.13041	8.56667	0.128169	0.374699	0.640053		0.494402	0.725166	0.737383	0.749151
8.6	1.58987	1.46216	1.35187	1.50238	8.6	1.23517	0.289534	0.820466	1.13742	8.6	0.12988	0.375214	0.641401		0.492798	0.726761	0.740748	0.746603
8.63317	1.59736	1.46784	1.35906	1.52286	8.63317	1.23347	0.279453	0.820908	1.13534	8.633	0.128221	0.376347	0.640162		0.494702	0.725514	0.739081	0.752497
8.6665	1.6125	1.48017	1.36389	1.5167	8.66683	1.24251	0.289992	0.820467	1.14734	8.6665	0.12326	0.372494	0.642396		0.493613	0.730992	0.741542	0.753455
8.7	1.62435	1.48887	1.37833	1.54977	8.69983	1.24276	0.284061	0.82176	1.14535	8.70017	0.129324	0.378427	0.647902		0.49808	0.728279	0.742154	0.754912
8.73333	1.61544	1.48685	1.37882	1.53034	8.733	1.24852	0.287069	0.827245	1.15704	8.73317	0.128394	0.37902	0.64878		0.500514	0.727496	0.741815	0.75757
8.76667	1.62071	1.48795	1.37752	1.55536	8.76667	1.2568	0.294586	0.836519	1.15584	8.76667	0.129953	0.384935	0.65541		0.493513	0.732855	0.741308	0.755446
8.80017	1.63955	1.50232	1.3933	1.53958	8.80017	1.25704	0.285246	0.832217	1.15999	8.8	0.12765	0.382632	0.650421		0.492795	0.736705	0.743622	0.755844
8.8335	1.65003	1.51548	1.39853	1.56013	8.83317	1.26006	0.28664	0.829954	1.16626	8.8335	0.128948	0.387204	0.654685		0.504497	0.728739	0.745623	0.756204
8.86667	1.64927	1.51456	1.4024	1.55488	8.8665	1.27562	0.292719	0.84074	1.1754	8.86667	0.1329	0.391711	0.661044		0.497039	0.728388	0.745788	0.758005
8.9	1.6504	1.51762	1.39781	1.57965	8.9	1.28219	0.30006	0.846621	1.17806	8.9	0.130007	0.393605	0.663969		0.501288	0.733945	0.743758	0.760061
8.93333	1.65025	1.51803	1.40217	1.56135	8.93333	1.28242	0.296666	0.851305	1.18253	8.93333	0.13285	0.393949	0.661158		0.501256	0.739604	0.747412	0.761671
8.96683	1.67302	1.53352	1.41994	1.58555	8.9665	1.28016	0.289991	0.846999	1.1847	8.9665	0.12747	0.392776	0.662517		0.502079	0.740955	0.744962	0.760084
9.00017	1.67755	1.53742	1.41982	1.58595	8.99983	1.28487	0.297979	0.848513	1.19157	9.00017	0.133918	0.396363	0.664513		0.503271	0.730965	0.751399	0.762898
9.03333	1.67677	1.53939	1.42256	1.59861	9.03317	1.29318	0.299431	0.852844	1.20129	9.03333	0.135363	0.399941	0.671324		0.507232	0.735055	0.751212	0.762564
9.06667	1.67889	1.54655	1.43066	1.58373	9.06667	1.3047	0.30826	0.865039	1.20216	9.0665	0.135762	0.402879	0.669144		0.505343	0.733608	0.75005	0.762875
9.10033	1.69719	1.55368	1.43935	1.6076	9.10017	1.30569	0.294035	0.85461	1.20661	9.1	0.129848	0.401206	0.675028		0.500893	0.742186	0.751393	0.766849
9.1335	1.7011	1.56115	1.44268	1.59363	9.13317	1.30518	0.294928	0.858126	1.2063	9.13317	0.133692	0.405141	0.672434		0.504898	0.740859	0.752097	0.769718
9.1665	1.70739	1.5683	1.44989	1.6175	9.1665	1.31055	0.298598	0.861625	1.21322	9.16683	0.137937	0.408544	0.672899		0.510886	0.738386	0.757442	0.769163
9.19983	1.71966	1.57479	1.45403	1.61472	9.2	1.32037	0.309915	0.875255	1.21713	9.2	0.138929	0.415579	0.678031		0.508076	0.737431	0.756239	0.766618
9.2335	1.7155	1.57979	1.45271	1.62882	9.23333	1.32441	0.306589	0.870792	1.22264	9.23333	0.135697	0.411687	0.680662		0.502121	0.745441	0.754077	0.767403
9.26683	1.72405	1.58693	1.45926	1.6195	9.2665	1.32748	0.304956	0.87793	1.22524	9.26667	0.134239	0.410807	0.679897		0.50275	0.745908	0.755731	0.773219
9.29983	1.73121	1.58561	1.46371	1.63388	9.29983	1.3332	0.306608	0.875641	1.23305	9.29983	0.132322	0.411508	0.682641		0.508239	0.748851	0.755795	0.772192
9.33317	1.73756	1.59603	1.47953	1.62681	9.33333	1.3407	0.318419	0.885629	1.24861	9.3335	0.142551	0.418531	0.683428		0.512017	0.741742	0.759531	0.770495
9.36667	1.74005	1.59525	1.47898	1.66284	9.36667	1.34648	0.321334	0.890088	1.24767	9.36667	0.141689	0.422347	0.688663		0.512552	0.74841	0.758412	0.772514
9.40017	1.74161	1.60554	1.47899	1.63305	9.4	1.34208	0.310536	0.886584	1.2447	9.4	0.140424	0.422188	0.688641		0.506961	0.749723	0.758601	0.770659
9.43317	1.75422	1.60989	1.48767	1.65915	9.43317	1.35401	0.31323	0.889801	1.24933	9.43333	0.135191	0.424011	0.691029		0.506195	0.753162	0.759414	0.774577
9.4665	1.75735	1.61946	1.50015	1.65186	9.46683	1.35617	0.319742	0.89023	1.25725	9.4665	0.133131	0.422569	0.687007		0.510794	0.749159	0.760063	0.782252
9.5	1.77359	1.62849	1.50301	1.67848	9.5	1.36796	0.322535	0.904378	1.26469	9.50017	0.141906	0.430994	0.694256		0.513363	0.744313	0.761495	0.774201
9.53333	1.76029	1.62692	1.50309	1.67538	9.53333	1.37327	0.325302	0.90514	1.26849	9.53333	0.14652	0.433729	0.694743		0.509597	0.748612	0.758458	0.771793
9.56683	1.77178	1.63736	1.50596	1.67773	9.56667	1.37038	0.315695	0.902201	1.26317	9.56667	0.141142	0.436485	0.697052		0.508474	0.752961	0.759699	0.777019
9.59983	1.77775	1.63888	1.5125	1.67559	9.60017	1.37313	0.323562	0.904792	1.27371	9.6	0.141336	0.432826	0.696413		0.508965	0.757237	0.762145	0.781235
9.6335	1.79783	1.65165	1.5259	1.70063	9.6335	1.38397	0.326238	0.917285	1.2831	9.63317	0.137408	0.433527	0.697811		0.512355	0.751378	0.763828	0.784771
9.66667	1.79586	1.65187	1.53096	1.70312	9.66667	1.3887	0.333415	0.91733	1.27979	9.66683	0.145144	0.437673	0.696716		0.515136	0.753845	0.764638	0.778132
9.7	1.79516	1.65772	1.52974	1.70191	9.69967	1.39883	0.331602	0.923155	1.29219	9.7	0.14673	0.443273	0.704279		0.513371	0.754265	0.764939	0.778023
9.73333	1.79877	1.65878	1.52922	1.71008	9.73333	1.39351	0.327146	0.922465	1.28756	9.73333	0.145585	0.441671	0.704219		0.514298	0.758878	0.765827	0.781006
9.7665	1.79774	1.6691	1.53838	1.71051	9.76683	1.39756	0.329597	0.924169	1.29713	9.76633	0.149734	0.447255	0.705975		0.518796	0.757818	0.768627	0.782062
9.80017	1.82615	1.68029	1.55177	1.71988	9.80017	1.40877	0.334105	0.933176	1.30252	9.79983	0.140236	0.441993	0.703497		0.520212	0.755655	0.770214	0.788615
9.83333	1.82473	1.68467	1.5542	1.73932	9.83317	1.41219	0.340457	0.933207	1.31024	9.8335	0.148325	0.447372	0.710133		0.515155	0.755771	0.769338	0.782299
9.86667	1.82	1.6847	1.55476	1.73387	9.86667	1.41752	0.327266	0.936099	1.30907	9.86667	0.14646	0.448882	0.712341		0.515019	0.759355	0.770596	0.784857
9.9	1.82977	1.68918	1.55555	1.72991	9.9	1.41902	0.331407	0.928071	1.31559	9.89967	0.149827	0.458244	0.715072		0.519382	0.759651	0.771794	0.785345
9.9335	1.84949	1.70335	1.574	1.74069	9.93317	1.42477	0.330866	0.934753	1.3208	9.93333	0.147377	0.448707	0.709594		0.519527	0.761125	0.771555	0.78937
9.96683	1.85192	1.70597	1.57787	1.76944	9.9665	1.42529	0.339851	0.937728	1.33106	9.96683	0.151483	0.458571	0.7151		0.518588	0.761078	0.771915	0.783848
10	1.84529	1.70871	1.57512	1.74609	9.99983	1.43821	0.342823	0.949423	1.33156	10	0.155752	0.459997	0.717163		0.519848	0.760042	0.773162	0.788091
10.0333	1.85528	1.71936	1.57998	1.7707	10.0333	1.43783	0.330164	0.946052	1.33074	10.0333	0.14635	0.457888	0.718079		0.518713	0.76383	0.773556	0.786025
10.0667	1.85851	1.7189	1.58413	1.75764	10.0668	1.44145	0.340991	0.951503	1.33811	10.0667	0.146445	0.455716	0.714268		0.516085	0.766053	0.775821	0.795009
10.1002	1.88162	1.72979	1.59392	1.76682	10.1002	1.45158	0.343207	0.95413	1.3452	10.0998	0.145952	0.460881	0.716822		0.52689	0.76528	0.775123	0.792419
10.1335	1.88174	1.73992	1.60177	1.77807	10.1332	1.45448	0.345054	0.954203	1.35285	10.1332	0.150068	0.458786	0.715887		0.523053	0.764822	0.779488	0.793129
10.1667	1.87544	1.73425	1.60364	1.78849	10.1667	1.45829	0.345248	0.961069	1.3502	10.1667	0.157045	0.46662	0.725199		0.519454	0.763161	0.777845	0.787555
10.2	1.88293	1.7419	1.60676	1.78881	10.2	1.45958	0.338985	0.959714	1.34941	10.1998	0.156013	0.470393	0.722291		0.521184	0.763912	0.779697	0.789527
10.2335	1.90535	1.75856	1.61833	1.79705	10.2335	1.46458	0.349808	0.965933	1.36775	10.2333	0.151308	0.46449	0.721847		0.520759	0.766433	0.777359	0.795069
10.2668	1.91383	1.75829	1.63002	1.79644	10.2665	1.47243	0.349064	0.969339	1.36949	10.2665	0.152465	0.467259	0.721466		0.5288	0.767729	0.782451	0.795355
10.2998	1.91578	1.76809	1.62498	1.80274	10.3	1.48086	0.355623	0.974362	1.36747	10.3002	0.156888	0.475814	0.727722		0.524457	0.763931	0.77953	0.788262
10.3333	1.90518	1.76194	1.62627	1.81061	10.3333	1.48476	0.353019	0.97049	1.37337	10.3332	0.157416	0.472775	0.7303		0.52769	0.765986	0.779765	0.796185
10.3668	1.91989	1.77361	1.6333	1.82094	10.3667	1.48092	0.344992	0.968414	1.37897	10.3667	0.155037	0.473154	0.731079		0.521014	0.771961	0.781087	0.797561
10.4002	1.9329	1.78327	1.64384	1.81346	10.3998	1.48407	0.350336	0.974825	1.38665	10.4	0.153431	0.475149	0.72794		0.526464	0.771682	0.784574	0.801037
10.4332	1.93936	1.79148	1.65187	1.82758	10.4335	1.49624	0.360254	0.986855	1.39547	10.4332	0.154468	0.476684	0.725805		0.528552	0.771543	0.781494	0.799906
10.4665	1.95028	1.79371	1.65302	1.83361	10.4667	1.50128	0.357008	0.983822	1.39918	10.4668	0.162151	0.481128	0.734531		0.526418	0.767824	0.784364	0.797798
10.5	1.94116	1.79465	1.65632	1.83543	10.5	1.50522	0.354544	0.994663	1.39817	10.4998	0.164155	0.484884	0.735078		0.529125	0.769571	0.784031	0.797028
10.5333	1.93719	1.7985	1.65961	1.84649	10.5333	1.50702	0.354773	0.987748	1.40533	10.5333	0.156399	0.482342	0.733144		0.527857	0.775992	0.783596	0.798868
10.5665	1.95464	1.80936	1.66387	1.84798	10.5668	1.51308	0.366812	0.990681	1.41005	10.5667	0.1553	0.482456	0.733056		0.527876	0.772794	0.785508	0.802863
10.5998	1.97291	1.81987	1.6735	1.84823	10.6002	1.52319	0.369217	1.00024	1.41738	10.5998	0.161702	0.487405	0.737394		0.530098	0.770949	0.785227	0.802737
10.6333	1.96837	1.81926	1.67983	1.87088	10.6333	1.52106	0.360348	1.00231	1.41746	10.6332	0.162328	0.491171	0.738034		0.533652	0.765018	0.789969	0.801829
10.6667	1.9721	1.8245	1.67902	1.86549	10.6667	1.52414	0.359262	0.997927	1.41827	10.6667	0.159193	0.488902	0.740078		0.525645	0.778557	0.786606	0.802366
10.7002	1.98694	1.83117	1.68984	1.86696	10.6997	1.53716	0.359868	1.00931	1.42666	10.6997	0.1632	0.49714	0.74363		0.526222	0.776974	0.788433	0.80205
10.7332	1.98801	1.83845	1.69216	1.87108	10.7335	1.53899	0.369977	1.01288	1.43607	10.7333	0.159555	0.491798	0.739876		0.532417	0.781107	0.788485	0.809128
10.7668	1.99069	1.84196	1.7053	1.89106	10.7668	1.54296	0.374974	1.01464	1.43952	10.7665	0.163823	0.49554	0.73899		0.536652	0.777653	0.791543	0.806581
10.8	1.99285	1.84899	1.70687	1.88569	10.8	1.54515	0.365198	1.01414	1.43649	10.8002	0.16511	0.501134	0.746766		0.534396	0.777792	0.787155	0.801569
10.8333	1.99743	1.8537	1.70931	1.89645	10.833	1.54579	0.371543	1.01876	1.44537	10.8333	0.164266	0.499053	0.745845		0.52845	0.782498	0.790979	0.807692
10.8667	2.00799	1.85926	1.71538	1.90053	10.8667	1.55233	0.361735	1.01681	1.44843	10.8667	0.162863	0.499838	0.745602		0.532035	0.782935	0.792439	0.806502
10.8998	2.02138	1.87141	1.7156	1.8936	10.9002	1.56529	0.377464	1.03043	1.45462	10.8997	0.164418	0.50081	0.747963		0.533199	0.783684	0.791455	0.808035
10.9335	2.02641	1.86752	1.72512	1.92388	10.9332	1.56486	0.379691	1.02367	1.45783	10.9335	0.171071	0.506183	0.753628		0.533664	0.780652	0.79145	0.806315
10.9667	2.02231	1.87455	1.72779	1.91319	10.9665	1.56943	0.379598	1.0367	1.46678	10.9667	0.170452	0.509559	0.750165		0.533461	0.781424	0.794838	0.804679
11	2.02825	1.8787	1.73341	1.93445	11	1.57082	0.367501	1.02927	1.46302	11	0.163256	0.505399	0.749876		0.532552	0.784861	0.794165	0.81021
11.0333	2.04084	1.88888	1.73412	1.91693	11.0333	1.57126	0.37064	1.03084	1.46913	11.033	0.16654	0.510271	0.754173		0.529817	0.782888	0.795399	0.808863
11.0668	2.05962	1.89939	1.74967	1.94824	11.0668	1.58611	0.385524	1.04042	1.48229	11.0663	0.168072	0.50753	0.753518		0.531696	0.786898	0.795664	0.811949
11.0998	2.06108	1.90536	1.75408	1.92574	11.0998	1.5915	0.386522	1.04366	1.48424	11.1002	0.175549	0.514216	0.752962		0.530969	0.782522	0.795096	0.806661
11.1333	2.04753	1.90627	1.74901	1.96043	11.1333	1.5935	0.371318	1.0426	1.48676	11.1333	0.174074	0.516648	0.756552		0.53433	0.78391	0.796241	0.807192
11.1667	2.05188	1.91016	1.7501	1.93693	11.1667	1.59498	0.376606	1.04504	1.49129	11.1665	0.174072	0.519462	0.757351		0.535124	0.782513	0.799016	0.807532
11.2002	2.081	1.92206	1.77176	1.95799	11.2	1.59728	0.378687	1.05091	1.49643	11.2	0.168109	0.515386	0.752508		0.539722	0.785301	0.797304	0.812781
11.2332	2.08444	1.92949	1.77379	1.94761	11.2335	1.61011	0.389152	1.05346	1.50021	11.2332	0.16971	0.518344	0.75351		0.539049	0.783145	0.801932	0.810904
11.2668	2.08352	1.93312	1.77947	1.98264	11.2667	1.60833	0.38273	1.05456	1.50174	11.2668	0.178079	0.522929	0.760234		0.533975	0.783756	0.800206	0.811419
11.2998	2.09128	1.93586	1.78452	1.97001	11.3	1.61473	0.383228	1.05892	1.50981	11.3	0.175351	0.5236	0.75993		0.534485	0.790229	0.798565	0.813455
11.3335	2.10275	1.94191	1.79051	1.98302	11.3333	1.61776	0.382123	1.05436	1.51252	11.3333	0.175606	0.520513	0.760377		0.537586	0.793451	0.801707	0.816792
11.3668	2.10523	1.94928	1.7996	1.98007	11.3668	1.6284	0.394608	1.06597	1.51934	11.3667	0.172548	0.519219	0.759147		0.539395	0.785567	0.801714	0.818559
11.4002	2.11612	1.96167	1.80139	2.00981	11.4002	1.63365	0.388877	1.06781	1.52013	11.3998	0.178083	0.522359	0.758898		0.544869	0.786145	0.80435	0.815754
11.4332	2.12315	1.96363	1.80659	1.98965	11.4333	1.6264	0.387492	1.06663	1.52371	11.4335	0.179327	0.526841	0.765801		0.536377	0.791261	0.800458	0.812681
11.4667	2.11607	1.96274	1.80362	2.018	11.4665	1.63607	0.39258	1.07462	1.53242	11.4665	0.181533	0.529546	0.765417		0.538381	0.787114	0.803954	0.814959
11.5002	2.12993	1.97475	1.8163	1.99449	11.5	1.64273	0.391108	1.07293	1.53782	11.5	0.177572	0.525763	0.761157		0.540314	0.794243	0.80375	0.8186
11.5335	2.14117	1.9802	1.81865	2.01469	11.5332	1.64481	0.397551	1.07599	1.54117	11.5333	0.17827	0.531112	0.762129		0.543982	0.79048	0.807524	0.81909
11.5665	2.14786	1.9852	1.82646	2.00622	11.5668	1.65656	0.405617	1.08318	1.54082	11.5665	0.184686	0.533888	0.765206		0.544988	0.788879	0.808283	0.820368
11.6	2.13833	1.98029	1.82662	2.03405	11.6	1.6571	0.393695	1.0818	1.54695	11.5998	0.183452	0.537058	0.767672		0.543624	0.789824	0.80601	0.815311
11.6333	2.14045	1.99254	1.83513	2.02342	11.6333	1.6621	0.39529	1.08568	1.55015	11.6333	0.180211	0.531944	0.766569		0.539817	0.797594	0.807025	0.820327
11.6668	2.16239	2.00497	1.84657	2.03836	11.6663	1.66621	0.393025	1.08813	1.56082	11.6667	0.178709	0.53383	0.7649		0.546749	0.794931	0.810377	0.822464
11.6998	2.15974	2.00896	1.83985	2.02827	11.7002	1.6747	0.405282	1.09658	1.56138	11.7	0.184066	0.533889	0.766123		0.546994	0.791064	0.808001	0.821168
11.7332	2.18088	2.01377	1.84942	2.05501	11.7335	1.6802	0.404353	1.09451	1.57025	11.7332	0.188168	0.541462	0.76688		0.546698	0.792249	0.80702	0.819964
11.7667	2.16397	2.008	1.8517	2.03483	11.7667	1.68186	0.404818	1.09556	1.56703	11.7668	0.1846	0.540527	0.771402		0.541735	0.799469	0.805381	0.821048
11.8	2.17038	2.01579	1.8565	2.06986	11.7997	1.68035	0.402093	1.10387	1.57851	11.8	0.183011	0.54101	0.768305		0.544155	0.796405	0.809255	0.820056
11.8335	2.19142	2.03518	1.86979	2.05394	11.8333	1.68364	0.408887	1.10042	1.58074	11.8333	0.183997	0.539703	0.768914		0.545862	0.795931	0.807478	0.82522
11.8665	2.19909	2.0368	1.86985	2.07213	11.8668	1.69376	0.415095	1.11169	1.58549	11.8667	0.18546	0.541814	0.771021		0.547979	0.793635	0.808919	0.822544
11.9002	2.19578	2.03369	1.8764	2.0634	11.9002	1.70198	0.409994	1.11046	1.59405	11.9002	0.189422	0.548228	0.77388		0.54115	0.79669	0.809235	0.820793
11.9333	2.19362	2.03796	1.8759	2.09523	11.9333	1.70168	0.400093	1.1105	1.59232	11.9335	0.187293	0.543991	0.772829		0.544569	0.797179	0.808613	0.820135
11.9667	2.19496	2.04331	1.87858	2.06594	11.9667	1.70533	0.407266	1.11341	1.59896	11.9667	0.183546	0.543526	0.76856		0.54556	0.798286	0.808967	0.824867
12	2.21508	2.05631	1.88668	2.09308	12.0002	1.71628	0.418005	1.11857	1.60054	12	0.184527	0.548248	0.771802		0.550843	0.795986	0.811718	0.827527
12.0335	2.22397	2.05739	1.89963	2.08994	12.0335	1.72223	0.417222	1.12107	1.60578	12.033	0.187124	0.54628	0.775344		0.548193	0.798176	0.815145	0.827056
12.0668	2.22657	2.06457	1.90532	2.11435	12.0668	1.72027	0.413315	1.12682	1.6109	12.0668	0.19467	0.556072	0.778019		0.54444	0.801398	0.811484	0.823223
12.1	2.2258	2.06525	1.89853	2.0962	12.1	1.72616	0.410116	1.12541	1.61706	12.1	0.188375	0.551752	0.77613		0.544219	0.803912	0.814497	0.829072
12.1333	2.22823	2.06521	1.91127	2.11273	12.133	1.73017	0.412696	1.12907	1.61663	12.1333	0.190943	0.549998	0.774338		0.54624	0.805245	0.816385	0.828256
12.1668	2.24844	2.08952	1.92029	2.11593	12.1667	1.73273	0.418045	1.13074	1.62552	12.1667	0.19322	0.553912	0.775714		0.551267	0.799876	0.817678	0.828298
12.1998	2.25518	2.09309	1.92358	2.12706	12.2002	1.74251	0.425117	1.1348	1.63359	12.2	0.195061	0.557472	0.776809		0.550405	0.798083	0.815624	0.827199
12.2335	2.25136	2.09087	1.92604	2.12351	12.2332	1.74664	0.428285	1.13962	1.63789	12.2335	0.192514	0.553332	0.781871		0.548802	0.805575	0.816462	0.830428
12.2667	2.25688	2.09949	1.92949	2.14969	12.2665	1.74613	0.422925	1.14279	1.63914	12.2667	0.193288	0.559006	0.781163		0.545838	0.805803	0.816477	0.829072
12.3	2.26256	2.10287	1.93622	2.1232	12.3	1.75885	0.419114	1.1412	1.64504	12.2998	0.193508	0.561821	0.784438		0.54926	0.80582	0.818399	0.82835
12.3333	2.27131	2.11277	1.94044	2.14823	12.3335	1.76244	0.426184	1.14909	1.6498	12.333	0.193942	0.558302	0.778345		0.551138	0.808285	0.818497	0.831738
12.3668	2.28096	2.118	1.94724	2.15165	12.3668	1.76632	0.428509	1.15241	1.65607	12.3665	0.199853	0.562235	0.786002		0.554857	0.798896	0.815372	0.827718
12.3998	2.28808	2.12414	1.95605	2.1666	12.4	1.7664	0.42014	1.1527	1.65338	12.4002	0.195526	0.565505	0.782351		0.548728	0.808635	0.817977	0.831477
12.4332	2.28501	2.12521	1.95806	2.1619	12.4333	1.77225	0.422358	1.14792	1.66068	12.4333	0.19617	0.561942	0.785198		0.551632	0.806465	0.822966	0.831544
12.4667	2.29711	2.13727	1.96114	2.16218	12.4667	1.76953	0.427644	1.15945	1.66463	12.4667	0.194483	0.561904	0.785028		0.556873	0.808694	0.821471	0.833123
12.5002	2.30611	2.14332	1.97277	2.17131	12.5002	1.79059	0.433746	1.16158	1.6707	12.5	0.201627	0.569433	0.783895		0.557164	0.802151	0.821426	0.833448
12.5335	2.30807	2.1416	1.96867	2.18834	12.5335	1.79267	0.429804	1.16483	1.67647	12.5332	0.205618	0.570121	0.788562		0.55663	0.801561	0.819044	0.831626
12.5665	2.31462	2.14389	1.9794	2.17787	12.5665	1.79739	0.435144	1.16946	1.67919	12.5668	0.197337	0.570847	0.784306		0.550483	0.811443	0.820962	0.830005
12.6	2.31502	2.15258	1.98085	2.18189	12.6	1.79346	0.42307	1.16387	1.68108	12.6	0.196773	0.567677	0.7842		0.551644	0.810099	0.822762	0.836784
12.6333	2.3233	2.16132	1.98956	2.19704	12.6333	1.79857	0.433932	1.16653	1.68786	12.6333	0.20089	0.571281	0.786187		0.560871	0.805325	0.822445	0.835452
12.6668	2.33428	2.16773	1.99622	2.19805	12.6668	1.80343	0.439727	1.17825	1.69019	12.6667	0.205064	0.571992	0.786184		0.554462	0.806126	0.821391	0.833424
12.6998	2.34515	2.17424	1.99811	2.2078	12.6998	1.81107	0.448223	1.18186	1.70234	12.6998	0.208612	0.576094	0.789776		0.555945	0.805781	0.821478	0.833685
12.7333	2.33568	2.17064	2.00111	2.21654	12.7332	1.81974	0.442234	1.18378	1.69877	12.7335	0.199475	0.57028	0.789785		0.551502	0.813206	0.822589	0.834746
12.7665	2.33709	2.17984	2.00274	2.21593	12.7667	1.81571	0.434962	1.17887	1.7085	12.7665	0.200802	0.573796	0.789364		0.553537	0.81558	0.827067	0.835645
12.8002	2.36426	2.19045	2.02072	2.21793	12.8	1.81664	0.444089	1.18688	1.71447	12.8	0.204523	0.570425	0.791331		0.559686	0.809529	0.824043	0.838749
12.8332	2.36472	2.20323	2.02189	2.23109	12.8332	1.82817	0.449522	1.19224	1.72115	12.8333	0.210205	0.577286	0.792123		0.558429	0.806062	0.825497	0.836094
12.8668	2.36084	2.19737	2.02161	2.23044	12.8668	1.82734	0.443536	1.18982	1.7205	12.8665	0.209944	0.580059	0.790886		0.555463	0.81079	0.825359	0.836618
12.8998	2.3731	2.20301	2.03127	2.23614	12.9	1.83655	0.436781	1.19174	1.72289	12.8998	0.212363	0.582581	0.7946		0.553424	0.810268	0.824288	0.833951
12.9333	2.37193	2.20813	2.03151	2.23644	12.9333	1.84299	0.446459	1.19622	1.72617	12.9333	0.208472	0.577605	0.790688		0.559369	0.811782	0.826122	0.838024
12.9667	2.38643	2.21877	2.04688	2.24682	12.9667	1.84785	0.454874	1.20373	1.73815	12.9667	0.20632	0.582049	0.791627		0.559088	0.807339	0.826217	0.841186
13.0002	2.3876	2.22076	2.04854	2.24951	12.9998	1.85417	0.455566	1.20687	1.73627	13	0.212176	0.582714	0.79613		0.561033	0.80781	0.829739	0.83982
13.0332	2.39438	2.23262	2.05558	2.26904	13.0335	1.85296	0.442785	1.20066	1.73941	13.0332	0.213007	0.586331	0.797603		0.556739	0.814586	0.82825	0.835486
13.0665	2.4	2.23511	2.052	2.27133	13.0667	1.85145	0.449473	1.20438	1.74042	13.0668	0.207493	0.578989	0.797217		0.559052	0.81546	0.829088	0.839562
13.1	2.40476	2.23814	2.06197	2.26279	13.0997	1.8643	0.444276	1.21329	1.75024	13.1	0.209716	0.58129	0.792623		0.561201	0.814235	0.830289	0.841163
13.1333	2.41883	2.25083	2.06634	2.27891	13.1333	1.87563	0.460439	1.22151	1.75574	13.1333	0.215063	0.587397	0.796556		0.565217	0.810857	0.829449	0.8399
13.1665	2.42341	2.25379	2.0768	2.28384	13.1665	1.87927	0.46016	1.22222	1.76591	13.1667	0.216333	0.590129	0.796928		0.558559	0.814919	0.830462	0.841158
13.2002	2.41638	2.24765	2.07378	2.28912	13.2002	1.87628	0.453469	1.21937	1.75781	13.1998	0.216221	0.588259	0.801052		0.557867	0.815787	0.831366	0.840003
13.2333	2.42465	2.26086	2.0793	2.29184	13.2333	1.87711	0.45667	1.21407	1.76935	13.2333	0.211104	0.588238	0.795843		0.560238	0.816331	0.830194	0.844231
13.2667	2.43772	2.27162	2.0865	2.29853	13.2663	1.88331	0.449094	1.21966	1.77625	13.2667	0.215698	0.586569	0.798066		0.561649	0.816435	0.831123	0.845213
13.3002	2.44168	2.27462	2.09617	2.31394	13.3	1.89697	0.463786	1.2281	1.7794	13.3	0.219442	0.590335	0.800342		0.565207	0.81442	0.833196	0.843618
13.3332	2.4529	2.28303	2.10098	2.30934	13.3335	1.89766	0.460737	1.23325	1.78424	13.333	0.215454	0.590246	0.799012		0.564609	0.815154	0.833393	0.845959
13.3668	2.43982	2.27886	2.09159	2.32548	13.3667	1.90173	0.455278	1.2323	1.7865	13.3668	0.212733	0.592188	0.798614		0.563863	0.822561	0.832724	0.84163
13.4	2.45495	2.28749	2.10037	2.30068	13.3998	1.8958	0.45904	1.23795	1.79006	13.4	0.214911	0.590138	0.79674		0.562931	0.819416	0.833499	0.850631
13.4335	2.4677	2.29798	2.11406	2.34312	13.4333	1.91171	0.465346	1.2415	1.80029	13.4333	0.219154	0.592804	0.799331		0.566067	0.815757	0.834659	0.844212
13.4667	2.47912	2.30405	2.11719	2.3293	13.4667	1.91449	0.474273	1.24442	1.79951	13.4663	0.218058	0.591948	0.798467		0.567983	0.816122	0.837193	0.846154
13.5002	2.46877	2.30145	2.11837	2.34018	13.5002	1.91635	0.459316	1.24094	1.80403	13.4998	0.226785	0.600657	0.80435		0.559948	0.816945	0.834048	0.844415
13.5332	2.47897	2.3081	2.12315	2.3382	13.5332	1.92006	0.469109	1.24372	1.80912	13.5335	0.217143	0.593765	0.799486		0.559698	0.822766	0.837171	0.845254
13.5667	2.48362	2.31059	2.12871	2.35237	13.5667	1.93049	0.465946	1.25064	1.81648	13.5667	0.220022	0.593346	0.800786		0.562685	0.821573	0.835461	0.846507
13.6	2.49586	2.32658	2.14142	2.34201	13.5997	1.9268	0.466458	1.25182	1.81685	13.5997	0.220721	0.595118	0.80181		0.560417	0.821202	0.83805	0.84938
13.6335	2.49883	2.33057	2.1414	2.37485	13.6335	1.93568	0.470801	1.25659	1.82245	13.6333	0.226106	0.60059	0.803149		0.566098	0.818181	0.837401	0.842798
13.6668	2.50009	2.33229	2.14528	2.35872	13.6665	1.94083	0.47677	1.25973	1.82191	13.6663	0.225768	0.602681	0.806412		0.564848	0.815389	0.838655	0.848431
13.7	2.50591	2.33642	2.15008	2.36384	13.7	1.94067	0.466891	1.26068	1.83214	13.7002	0.219551	0.597763	0.800985		0.562767	0.823971	0.83867	0.848899
13.7333	2.51608	2.34539	2.15313	2.36595	13.7332	1.9505	0.473522	1.26192	1.83105	13.7332	0.220933	0.596673	0.803907		0.561468	0.825832	0.83759	0.847508
13.7667	2.52367	2.35286	2.16959	2.38245	13.7667	1.95982	0.481564	1.27311	1.84257	13.7663	0.222691	0.599135	0.80464		0.56558	0.819986	0.839407	0.849646
13.8002	2.5229	2.35336	2.16482	2.37886	13.7998	1.96224	0.486764	1.2758	1.84234	13.8	0.230151	0.60144	0.809095		0.566202	0.82112	0.836354	0.84609
13.8332	2.53441	2.36122	2.17281	2.40714	13.8332	1.96453	0.481229	1.27301	1.84899	13.8332	0.229547	0.607184	0.805437		0.56399	0.820821	0.835409	0.845287
13.8665	2.53194	2.3642	2.17545	2.40074	13.8665	1.96565	0.476297	1.27161	1.84716	13.8668	0.227203	0.598749	0.804359		0.566755	0.826898	0.840289	0.849648
13.9	2.53757	2.3685	2.18149	2.39492	13.9	1.96869	0.486865	1.27857	1.8552	13.8998	0.223788	0.602562	0.806296		0.566221	0.824235	0.838093	0.848434
13.9335	2.5559	2.38217	2.18796	2.41657	13.9333	1.98289	0.491053	1.28019	1.86763	13.9333	0.23188	0.607593	0.807552		0.568878	0.819047	0.839919	0.848168
13.9665	2.56253	2.3848	2.19474	2.43184	13.9665	1.98647	0.490544	1.2862	1.86381	13.9667	0.234176	0.608034	0.810134		0.565262	0.823906	0.838756	0.848461
13.9998	2.55666	2.38365	2.19888	2.41344	14.0002	1.98165	0.479113	1.27851	1.86857	13.9998	0.228515	0.60834	0.810661		0.562251	0.824185	0.838689	0.849013
14.0332	2.5611	2.39366	2.20032	2.43626	14.0333	1.98559	0.480374	1.28333	1.87146	14.0332	0.231127	0.60451	0.810793		0.565907	0.828354	0.842424	0.85053
14.067	2.58115	2.40243	2.21426	2.42077	14.0667	1.99398	0.493868	1.29265	1.88098	14.0667	0.229072	0.608867	0.810467		0.573248	0.820714	0.843827	0.852486
14.1002	2.58468	2.40522	2.21161	2.44183	14.1	1.99863	0.496489	1.30096	1.88449	14.1	0.241029	0.613223	0.812848		0.570249	0.824541	0.842349	0.850905
14.1335	2.57796	2.40386	2.21493	2.4433	14.1335	2.00653	0.480463	1.29416	1.88824	14.1333	0.235605	0.612772	0.812471		0.567096	0.825998	0.84326	0.849707
14.1665	2.58415	2.40887	2.22229	2.4548	14.1665	2.01298	0.491366	1.29931	1.89149	14.1665	0.229201	0.610546	0.810987		0.567022	0.828245	0.840823	0.854119
14.2	2.58853	2.41842	2.22731	2.43477	14.2	2.00983	0.49497	1.29714	1.89982	14.1998	0.232049	0.612659	0.809542		0.570672	0.829322	0.843152	0.854904
14.2333	2.60429	2.43188	2.23511	2.46213	14.233	2.01005	0.49265	1.29873	1.89656	14.2333	0.237345	0.61223	0.81243		0.574169	0.825922	0.846708	0.853356
14.2668	2.60039	2.43184	2.2365	2.45343	14.2668	2.01935	0.492236	1.3048	1.90461	14.2667	0.240782	0.618225	0.815827		0.571543	0.825458	0.840383	0.850831
14.2998	2.61268	2.43968	2.2479	2.478	14.2998	2.02273	0.498326	1.308	1.91351	14.3	0.240056	0.613933	0.818036		0.567397	0.828735	0.842989	0.8501
14.3332	2.61638	2.44164	2.2406	2.46589	14.3335	2.03156	0.489331	1.30985	1.91542	14.3332	0.237284	0.612862	0.811018		0.569245	0.834637	0.842274	0.854661
14.3667	2.62017	2.44722	2.25073	2.48153	14.3665	2.02931	0.493254	1.31371	1.91962	14.3667	0.234006	0.610253	0.815037		0.57138	0.824196	0.843952	0.85539
14.4003	2.63401	2.45125	2.26413	2.4799	14.4	2.0439	0.504334	1.31798	1.93016	14.4	0.241595	0.616377	0.816288		0.572188	0.824909	0.845446	0.853009
14.4333	2.64538	2.46122	2.26591	2.50363	14.4333	2.04413	0.506767	1.32247	1.92707	14.4333	0.245525	0.619741	0.819126		0.570569	0.827364	0.845522	0.849279
14.4665	2.6444	2.46943	2.27368	2.4869	14.4668	2.04576	0.493008	1.3188	1.93021	14.4663	0.241813	0.620347	0.818999		0.574609	0.825314	0.8449	0.854836
14.5002	2.64376	2.46335	2.27031	2.50066	14.4998	2.04848	0.499231	1.32101	1.93231	14.5002	0.238557	0.609711	0.81463		0.571853	0.828786	0.848721	0.860541
14.5333	2.65156	2.47226	2.28058	2.48893	14.5332	2.05758	0.500821	1.32696	1.94007	14.5333	0.237842	0.616526	0.815606		0.574623	0.827188	0.846773	0.857807
14.5667	2.66182	2.4858	2.28252	2.51918	14.5667	2.06908	0.50997	1.33459	1.94993	14.5667	0.242862	0.618427	0.81977		0.576738	0.825678	0.846327	0.858504
14.6	2.66205	2.48871	2.29409	2.51312	14.6	2.07231	0.510211	1.33598	1.9518	14.5997	0.24321	0.617716	0.816381		0.573386	0.829053	0.850714	0.858062
14.6335	2.65908	2.48667	2.2915	2.53235	14.6335	2.0625	0.502274	1.33376	1.95288	14.6332	0.245165	0.625328	0.819181		0.569683	0.834454	0.847018	0.85132
14.6668	2.66786	2.49867	2.29385	2.51254	14.6665	2.06938	0.498958	1.33263	1.95713	14.6668	0.239564	0.615924	0.818267		0.573257	0.833241	0.85225	0.857952
14.7	2.6886	2.50537	2.30064	2.53551	14.7	2.08198	0.5137	1.34066	1.96799	14.7	0.246658	0.622106	0.818795		0.576698	0.828139	0.848416	0.858873
14.7333	2.69344	2.50914	2.31437	2.53453	14.733	2.0914	0.511839	1.34335	1.97119	14.733	0.245804	0.620397	0.821335		0.576453	0.831418	0.84955	0.85577
14.7668	2.68115	2.50439	2.3107	2.55623	14.7668	2.08475	0.510548	1.3421	1.96879	14.7667	0.247885	0.626371	0.821986		0.573338	0.83383	0.850712	0.857158
14.8002	2.69055	2.51373	2.30955	2.53418	14.7998	2.09577	0.508493	1.34651	1.97236	14.7998	0.244946	0.622982	0.821208		0.572688	0.8374	0.850908	0.859031
14.8333	2.71065	2.52744	2.32606	2.55726	14.8333	2.09194	0.510064	1.35646	1.97967	14.8335	0.244775	0.621209	0.817988		0.57475	0.835971	0.849904	0.861473
14.8667	2.71711	2.53288	2.33328	2.54807	14.8667	2.09943	0.52506	1.35459	1.98998	14.8667	0.24929	0.624212	0.820465		0.577725	0.834202	0.849593	0.856405
14.9	2.7201	2.54027	2.34226	2.58173	14.9	2.10435	0.520789	1.36278	1.98964	14.8997	0.247072	0.628124	0.820838		0.579771	0.829513	0.853486	0.864225
14.9335	2.70916	2.53444	2.34021	2.55759	14.9332	2.11454	0.518625	1.35992	1.99245	14.9333	0.250351	0.625361	0.823927		0.57725	0.837202	0.850538	0.855551
14.9668	2.71794	2.54294	2.33324	2.57854	14.9668	2.11683	0.517203	1.35994	1.99565	14.9665	0.247765	0.625111	0.823095		0.574883	0.839491	0.85366	0.861247
14.9998	2.72114	2.54302	2.34776	2.56769	14.9998	2.11905	0.51158	1.36279	1.99957	15.0002	0.249093	0.622482	0.820694		0.580312	0.836414	0.853785	0.858432
15.0333	2.74831	2.56735	2.35973	2.5915	15.0333	2.12514	0.529244	1.36848	2.00583	15.0332	0.248448	0.625184	0.821454		0.577857	0.834991	0.85417	0.861458
15.0668	2.73504	2.56054	2.36008	2.58229	15.0667	2.13296	0.522008	1.37426	2.01505	15.0667	0.254719	0.631673	0.827377		0.575115	0.835435	0.853491	0.852575
15.1002	2.73846	2.5671	2.36272	2.60647	15.1002	2.13087	0.520097	1.36991	2.01927	15.1	0.252839	0.628377	0.823446		0.574932	0.842592	0.851678	0.860653
15.1332	2.74234	2.56425	2.3669	2.58762	15.1332	2.13529	0.51907	1.3783	2.02282	15.1335	0.24788	0.624731	0.822549		0.579138	0.840331	0.854344	0.863645
15.1665	2.74961	2.57482	2.37259	2.60526	15.1667	2.14588	0.533348	1.38193	2.02482	15.1665	0.252142	0.622198	0.824445		0.57819	0.837506	0.854051	0.861904
15.2	2.76768	2.58816	2.38623	2.59956	15.1997	2.14488	0.52949	1.38422	2.03132	15.2	0.252436	0.630102	0.829564		0.57722	0.834888	0.854858	0.861636
15.2335	2.76185	2.58408	2.38086	2.63128	15.2333	2.15269	0.53764	1.38316	2.03293	15.2333	0.258309	0.633985	0.828708		0.577998	0.836843	0.850623	0.86095
15.2665	2.7688	2.58991	2.3907	2.61455	15.2668	2.14823	0.521255	1.38254	2.03443	15.2667	0.255325	0.63097	0.825865		0.575952	0.840788	0.854921	0.862102
15.2998	2.77251	2.59292	2.38943	2.64036	15.3002	2.15583	0.537876	1.38508	2.04076	15.2998	0.252305	0.628429	0.825202		0.576929	0.843739	0.854701	0.865339
15.3332	2.77702	2.59817	2.39619	2.61633	15.3333	2.16776	0.540948	1.39767	2.05097	15.3335	0.256332	0.632869	0.827543		0.581619	0.83448	0.85857	0.86488
15.3667	2.79692	2.61395	2.40912	2.64426	15.3663	2.16806	0.534107	1.39508	2.05094	15.3667	0.259182	0.632549	0.827048		0.580386	0.837567	0.855804	0.862745
15.4	2.79771	2.61779	2.41144	2.64442	15.4002	2.16787	0.529408	1.38868	2.04665	15.4	0.260459	0.633801	0.83135		0.57645	0.837684	0.855993	0.859401
15.4332	2.79856	2.62091	2.41562	2.6618	15.4335	2.17466	0.535362	1.39558	2.05984	15.4333	0.256756	0.635919	0.82487		0.577995	0.840562	0.857563	0.864128
15.4665	2.80649	2.62361	2.42045	2.64435	15.4668	2.17805	0.540261	1.40366	2.05956	15.4665	0.253592	0.632078	0.827436		0.580426	0.841024	0.857305	0.865016
15.5	2.82015	2.63594	2.42936	2.66147	15.4998	2.18849	0.538555	1.40612	2.071	15.5	0.264486	0.635682	0.828997		0.583787	0.836477	0.856364	0.864644
15.5333	2.82628	2.63787	2.43928	2.6674	15.5333	2.1954	0.546728	1.41006	2.07008	15.5333	0.259999	0.634367	0.833124		0.577755	0.84322	0.855177	0.858475
15.5667	2.82087	2.64456	2.43326	2.68042	15.5668	2.19514	0.535193	1.40819	2.07477	15.5667	0.259945	0.637132	0.828463		0.578913	0.839484	0.858296	0.862318
15.5998	2.81549	2.64181	2.43825	2.67381	15.6002	2.1941	0.539544	1.41013	2.07726	15.5997	0.262814	0.6377	0.830189		0.581029	0.840451	0.854608	0.863921
15.6335	2.84276	2.66043	2.44379	2.67829	15.6332	2.19956	0.537436	1.40863	2.07977	15.6335	0.261173	0.635704	0.826553		0.587571	0.839033	0.861067	0.864152
15.6667	2.84871	2.66739	2.45197	2.68015	15.6665	2.20059	0.542905	1.41888	2.08841	15.6667	0.268409	0.636349	0.830974		0.586128	0.838582	0.859412	0.865286
15.7	2.85278	2.67041	2.46173	2.69595	15.6997	2.21793	0.552546	1.42617	2.09688	15.7	0.265093	0.639301	0.833926		0.582886	0.842102	0.858361	0.862591
15.7333	2.84894	2.66869	2.45247	2.69344	15.7335	2.21105	0.542332	1.4184	2.09572	15.7333	0.264248	0.636823	0.831766		0.576164	0.847184	0.858193	0.866764
15.7668	2.85056	2.67195	2.45964	2.68834	15.7668	2.21712	0.550768	1.42665	2.10422	15.7665	0.262103	0.637454	0.829892		0.583428	0.847212	0.859199	0.868306
15.8	2.86596	2.68542	2.47212	2.70575	15.7998	2.22241	0.548203	1.42222	2.11021	15.8002	0.267427	0.637768	0.830838		0.588491	0.84234	0.861882	0.868892
15.8333	2.87955	2.68958	2.48157	2.71112	15.8333	2.23486	0.557399	1.43697	2.11088	15.8333	0.271067	0.641397	0.834088		0.58619	0.83824	0.859399	0.86276
15.8667	2.87613	2.70025	2.48581	2.72784	15.8667	2.23257	0.551572	1.4317	2.11502	15.8667	0.269379	0.640053	0.831266		0.582608	0.843888	0.860158	0.866199
15.9002	2.87187	2.69322	2.47846	2.7209	15.9002	2.23873	0.546906	1.43284	2.11643	15.9	0.266105	0.641435	0.831895		0.581329	0.848164	0.862613	0.865669
15.9335	2.87849	2.699	2.4868	2.71259	15.9332	2.23696	0.547059	1.43234	2.12006	15.9332	0.264639	0.636793	0.831273		0.581088	0.845708	0.860612	0.869972
15.9667	2.89595	2.71015	2.49555	2.72805	15.9667	2.25264	0.55927	1.44005	2.12768	15.9668	0.270523	0.642712	0.833273		0.586828	0.840385	0.862133	0.866447
16	2.90365	2.71493	2.50568	2.75573	16	2.25073	0.561994	1.44638	2.13153	16	0.27428	0.642425	0.83655		0.582665	0.844439	0.861106	0.86485
16.0335	2.89735	2.71685	2.50485	2.73298	16.0333	2.25306	0.553035	1.44661	2.13056	16.033	0.271524	0.643701	0.836608		0.584353	0.842536	0.861795	0.86625
16.0668	2.89711	2.72051	2.50697	2.74497	16.0665	2.25103	0.550908	1.44251	2.13507	16.0667	0.266574	0.642291	0.834322		0.583529	0.849757	0.863887	0.868258
16.0998	2.9039	2.72457	2.51186	2.74116	16.1002	2.26466	0.56097	1.45462	2.14678	16.0998	0.266463	0.636728	0.8313		0.584018	0.847933	0.862158	0.868873
16.1332	2.91424	2.72771	2.5152	2.75926	16.1333	2.26682	0.566954	1.46155	2.15119	16.1335	0.272952	0.643492	0.837675		0.58678	0.839642	0.866004	0.866205
16.1667	2.92432	2.74324	2.5316	2.75683	16.1667	2.27788	0.565849	1.45845	2.15044	16.1665	0.269774	0.642684	0.834468		0.587277	0.842441	0.860492	0.87085
16.2002	2.92047	2.74155	2.52117	2.78522	16.2	2.27549	0.55845	1.46062	2.15783	16.2	0.277075	0.64765	0.838476		0.582562	0.852588	0.864273	0.870301
16.2332	2.92557	2.75013	2.53031	2.75999	16.2332	2.28213	0.553317	1.45502	2.15884	16.2333	0.271886	0.642337	0.83511		0.584939	0.850151	0.864037	0.87216
16.2665	2.93631	2.75311	2.53655	2.78479	16.2668	2.28968	0.570673	1.46546	2.16867	16.2665	0.269479	0.641353	0.831065		0.587614	0.847161	0.864639	0.873742
16.2998	2.94513	2.76142	2.54537	2.77241	16.3	2.2906	0.572997	1.47224	2.16909	16.3002	0.277576	0.648689	0.839222		0.58853	0.842822	0.865799	0.868197
16.3337	2.94213	2.76239	2.54825	2.80523	16.3333	2.29487	0.56612	1.474	2.17657	16.3333	0.280721	0.645247	0.836627		0.580852	0.848392	0.8647	0.86598
16.3668	2.94382	2.76627	2.54758	2.77291	16.3667	2.29672	0.566521	1.46918	2.17749	16.3667	0.27315	0.646063	0.83846		0.585798	0.849514	0.863562	0.868688
16.3998	2.95246	2.77557	2.55359	2.81315	16.4002	2.30762	0.569353	1.47918	2.18729	16.4	0.272923	0.644855	0.834342		0.585281	0.851923	0.864278	0.87109
16.4332	2.96649	2.7792	2.56257	2.78928	16.4335	2.30819	0.575945	1.47897	2.1898	16.4332	0.273816	0.64248	0.832922		0.588322	0.850372	0.866373	0.871072
16.4667	2.97571	2.79351	2.57831	2.81717	16.4667	2.31057	0.575866	1.48318	2.19395	16.4667	0.28102	0.649637	0.838158		0.589394	0.844571	0.863461	0.867927
16.5	2.98437	2.79458	2.57891	2.80661	16.4997	2.31682	0.578728	1.48827	2.19386	16.5	0.279937	0.649778	0.837439		0.582493	0.848747	0.864158	0.867197
16.5333	2.97804	2.7909	2.57467	2.83233	16.5333	2.31532	0.569166	1.48612	2.19875	16.5333	0.278714	0.647611	0.838402		0.585051	0.853066	0.867757	0.870082
16.5665	2.97963	2.7931	2.57513	2.81005	16.5668	2.32531	0.579702	1.48775	2.20475	16.5667	0.274968	0.644538	0.836759		0.588255	0.852073	0.867008	0.873935
16.6002	2.99871	2.81234	2.59304	2.82977	16.6002	2.32988	0.582447	1.49903	2.20838	16.5998	0.275692	0.644133	0.834528		0.590821	0.850322	0.868473	0.876089
16.6333	3.00517	2.81594	2.5997	2.84456	16.6332	2.33471	0.58416	1.49669	2.21508	16.6333	0.284194	0.653115	0.841653		0.588475	0.845572	0.867181	0.86765
16.6667	3.01014	2.81678	2.60216	2.8507	16.6667	2.33374	0.577078	1.49844	2.21062	16.6667	0.278593	0.653052	0.839409		0.586188	0.852047	0.868563	0.873426
16.7	3.00359	2.82348	2.60302	2.83958	16.7002	2.33292	0.579079	1.49325	2.22146	16.6997	0.28197	0.651133	0.842465		0.58459	0.849854	0.86814	0.869704
16.7335	3.02207	2.83152	2.61008	2.8573	16.7335	2.34572	0.584514	1.50267	2.22818	16.7332	0.278485	0.646458	0.838432		0.591878	0.853943	0.870431	0.873637
16.7668	3.02741	2.83867	2.62099	2.83823	16.7667	2.35543	0.588448	1.50228	2.22621	16.7668	0.284547	0.652836	0.839706		0.59274	0.847484	0.865639	0.872599
16.8	3.03479	2.8435	2.62603	2.87385	16.8	2.35781	0.586224	1.5082	2.23229	16.8	0.289181	0.65677	0.843376		0.587917	0.851905	0.866431	0.86918
16.8333	3.02993	2.83879	2.62508	2.86476	16.8333	2.36084	0.57979	1.50834	2.23329	16.8332	0.287987	0.654954	0.844618		0.588833	0.851277	0.866823	0.871587
16.8667	3.03287	2.845	2.62527	2.87611	16.8667	2.35317	0.57788	1.50679	2.23532	16.8667	0.281541	0.648503	0.839326		0.587176	0.856855	0.868141	0.873477
16.9002	3.04501	2.85888	2.63517	2.87812	16.9002	2.36539	0.598584	1.51678	2.24511	16.8998	0.282092	0.648807	0.836444		0.591966	0.854539	0.869735	0.875427
16.9333	3.0558	2.8685	2.64117	2.87997	16.9332	2.36926	0.588218	1.51896	2.25372	16.9335	0.287835	0.655081	0.842412		0.591268	0.851992	0.872716	0.872687
16.9667	3.05586	2.86556	2.64803	2.89578	16.9667	2.37285	0.590718	1.51999	2.24835	16.9665	0.289289	0.654882	0.841914		0.593875	0.851117	0.868716	0.873274
17	3.0508	2.86452	2.64735	2.87598	16.9997	2.38553	0.593706	1.52646	2.2602	17	0.286105	0.654665	0.841604		0.589776	0.855755	0.8674	0.876118
17.0335	3.06888	2.87854	2.65322	2.9023	17.0335	2.38052	0.594396	1.52247	2.26519	17.033	0.291862	0.655199	0.844504		0.590945	0.85418	0.868804	0.875738
17.0668	3.07909	2.88688	2.66116	2.89154	17.0665	2.3885	0.586898	1.52378	2.27081	17.0665	0.28287	0.651063	0.841373		0.593326	0.850477	0.871262	0.881832
17.1	3.08698	2.88538	2.67075	2.92953	17.1	2.39321	0.601647	1.53302	2.26924	17.1002	0.289379	0.655094	0.843618		0.591117	0.855986	0.870318	0.874324
17.1333	3.08113	2.88831	2.66907	2.90589	17.133	2.39795	0.603946	1.53829	2.2806	17.1332	0.29147	0.654792	0.8456		0.594135	0.848913	0.869912	0.873266
17.1668	3.08223	2.89116	2.67042	2.91826	17.1667	2.3946	0.594039	1.53053	2.27135	17.1667	0.285072	0.651832	0.842698		0.591352	0.856137	0.872503	0.877078
17.2002	3.09571	2.90211	2.6821	2.90925	17.1998	2.40619	0.596165	1.52972	2.28292	17.2	0.285551	0.653472	0.841776		0.592105	0.856837	0.87065	0.878177
17.2332	3.09451	2.90939	2.68043	2.93024	17.2335	2.41547	0.608204	1.53944	2.28736	17.2332	0.285188	0.651037	0.839099		0.597629	0.853512	0.871464	0.876924
17.2665	3.11196	2.91443	2.69254	2.92424	17.2665	2.41701	0.607601	1.54323	2.29317	17.2665	0.293977	0.655079	0.846589		0.594763	0.853332	0.871216	0.877604
17.3	3.10318	2.91585	2.69591	2.95395	17.3	2.41128	0.598257	1.53957	2.29718	17.2998	0.291726	0.656841	0.845404		0.59381	0.851091	0.868672	0.874408
17.3335	3.11098	2.92198	2.6963	2.9268	17.3333	2.41717	0.596409	1.53982	2.29474	17.3333	0.287913	0.655039	0.844494		0.589188	0.859718	0.870974	0.876125
17.3665	3.10963	2.92437	2.70085	2.94703	17.3665	2.42298	0.601604	1.54553	2.29939	17.3667	0.288456	0.653216	0.842276		0.596077	0.855975	0.873834	0.881839
17.3998	3.12417	2.93361	2.70722	2.94314	17.4002	2.43378	0.606649	1.55394	2.30876	17.3998	0.292891	0.653916	0.844447		0.599124	0.852619	0.87432	0.87811
17.4332	3.14385	2.9461	2.7201	2.9595	17.4333	2.43362	0.606209	1.55634	2.3101	17.4335	0.293305	0.660997	0.843922		0.589986	0.853682	0.870232	0.877094
17.4667	3.13698	2.94008	2.71858	2.96733	17.4667	2.43569	0.597253	1.55419	2.31119	17.4667	0.291684	0.657543	0.848698		0.59265	0.857943	0.872532	0.877513
17.5002	3.14322	2.94955	2.72474	2.9728	17.5	2.43261	0.602852	1.55052	2.31485	17.5	0.290177	0.654924	0.843052		0.593294	0.856912	0.877352	0.883603
17.5332	3.14204	2.95348	2.72403	2.96083	17.5335	2.45039	0.619388	1.56475	2.32855	17.5333	0.289722	0.654437	0.845328		0.598138	0.857726	0.872497	0.879013
17.5665	3.15817	2.95969	2.72882	2.98355	17.5665	2.45065	0.616154	1.5648	2.33244	17.5665	0.295554	0.659017	0.845482		0.598821	0.856635	0.874483	0.880838
17.6	3.15151	2.96214	2.73823	2.98143	17.6	2.45619	0.606899	1.56205	2.33141	17.6	0.29612	0.663452	0.849563		0.591674	0.861912	0.873634	0.878579
17.6333	3.15464	2.9699	2.73629	3.00545	17.633	2.4625	0.620094	1.57032	2.33716	17.6333	0.292512	0.659805	0.845942		0.593955	0.860166	0.879451	0.881075
17.6667	3.16092	2.9721	2.74493	2.98011	17.6668	2.46506	0.613262	1.57753	2.34085	17.6667	0.29201	0.65604	0.84521		0.595842	0.856601	0.877465	0.883098
17.6998	3.17465	2.98611	2.7505	2.99792	17.6998	2.46229	0.613397	1.5695	2.34418	17.6997	0.295196	0.660552	0.84645		0.596815	0.860394	0.877316	0.882651
17.7335	3.18018	2.98936	2.76024	3.0021	17.7335	2.4794	0.616912	1.57944	2.34606	17.7335	0.300039	0.665237	0.849277		0.596734	0.857078	0.876823	0.880126
17.7667	3.18456	2.98973	2.75809	3.01806	17.7665	2.47438	0.62238	1.58343	2.35544	17.7667	0.299643	0.663815	0.850183		0.595645	0.861832	0.878539	0.881184
17.8	3.17817	2.98851	2.75705	3.0182	17.8	2.47775	0.61426	1.57941	2.35774	17.8	0.294314	0.659649	0.843412		0.591114	0.862902	0.873494	0.879818
17.8333	3.18834	2.9989	2.76537	3.01062	17.8333	2.47536	0.613329	1.57594	2.36277	17.833	0.298504	0.66155	0.847807		0.593976	0.861473	0.876017	0.880919
17.8668	3.2075	3.01321	2.78149	3.04211	17.8668	2.49001	0.627565	1.59414	2.36886	17.8665	0.299621	0.661301	0.84596		0.602609	0.860188	0.878527	0.881326
17.9002	3.21209	3.0109	2.78145	3.02934	17.8998	2.49344	0.626932	1.59365	2.37812	17.9002	0.302296	0.665194	0.850335		0.595331	0.861429	0.878043	0.880117
17.9333	3.20796	3.01624	2.78243	3.04428	17.9333	2.49265	0.618174	1.58842	2.37566	17.9333	0.301236	0.662161	0.850764		0.594802	0.863902	0.877501	0.881097
17.9667	3.20645	3.01529	2.78525	3.03208	17.9667	2.49624	0.617215	1.58999	2.37678	17.9665	0.303757	0.665132	0.849846		0.595401	0.858992	0.879196	0.88056
18	3.21876	3.02151	2.79051	3.04922	18.0002	2.51204	0.634218	1.59819	2.38502	18	0.296692	0.661953	0.846314		0.600488	0.864648	0.877381	0.885124
18.0335	3.23603	3.03159	2.80459	3.04451	18.0335	2.51165	0.629913	1.60407	2.38817	18.0332	0.303931	0.66307	0.848884		0.603736	0.85488	0.876932	0.882168
18.0667	3.23725	3.03591	2.80624	3.07062	18.0665	2.51641	0.635844	1.60374	2.39406	18.0668	0.301963	0.66339	0.852713		0.590875	0.860864	0.87852	0.881926
18.1	3.23399	3.03885	2.80562	3.04993	18.1	2.51259	0.618544	1.59794	2.38933	18.1	0.301833	0.661347	0.850821		0.594567	0.864918	0.876948	0.882425
18.1333	3.23935	3.04337	2.81161	3.06398	18.133	2.51797	0.624327	1.60214	2.39368	18.1333	0.301602	0.661566	0.84998		0.598643	0.862699	0.878038	0.885347
18.1668	3.25961	3.05775	2.82425	3.05875	18.1668	2.52881	0.637254	1.61051	2.40422	18.1667	0.301366	0.662841	0.847172		0.601005	0.862271	0.88319	0.88503
18.2002	3.25521	3.06233	2.82821	3.08944	18.1998	2.53276	0.632043	1.61104	2.41117	18.1998	0.303738	0.664603	0.850373		0.601786	0.855033	0.880286	0.881931
18.2332	3.2641	3.06501	2.83128	3.08403	18.2333	2.53456	0.626005	1.61548	2.41049	18.2335	0.306696	0.666387	0.850483		0.597567	0.862565	0.877601	0.883743
18.2667	3.25659	3.0679	2.83048	3.08411	18.2663	2.53801	0.633674	1.61077	2.41406	18.2665	0.307035	0.667575	0.853833		0.598175	0.860894	0.876681	0.878171
18.3002	3.2776	3.07623	2.83804	3.0919	18.3	2.53686	0.629506	1.6171	2.42066	18.3	0.303152	0.66212	0.848188		0.601179	0.862406	0.881983	0.882189
18.3335	3.28594	3.0858	2.85009	3.08934	18.3335	2.54721	0.639625	1.62348	2.42809	18.3333	0.3044	0.664472	0.847766		0.600986	0.861676	0.880008	0.886327
18.3665	3.2836	3.09	2.85339	3.09562	18.3668	2.55449	0.635403	1.62431	2.42891	18.3665	0.30998	0.670118	0.853981		0.60256	0.857845	0.885717	0.882791
18.3998	3.29579	3.08233	2.85648	3.1025	18.3998	2.56087	0.642575	1.62216	2.436	18.3998	0.312439	0.669747	0.853536		0.600139	0.861265	0.87995	0.881623
18.4333	3.27788	3.08764	2.85114	3.11146	18.4333	2.55842	0.631425	1.62365	2.43317	18.4333	0.301738	0.663309	0.85017		0.60035	0.868275	0.880053	0.885976
18.4668	3.30805	3.10168	2.87005	3.10413	18.4667	2.55709	0.638337	1.62709	2.44074	18.4667	0.304701	0.662126	0.847045		0.602058	0.864165	0.883417	0.887424
18.4998	3.3092	3.11119	2.87149	3.12301	18.5002	2.5708	0.651905	1.63224	2.44528	18.5	0.307997	0.666011	0.853486		0.607159	0.858959	0.882503	0.883267
18.5332	3.3154	3.11469	2.87988	3.12132	18.5332	2.57452	0.651631	1.63564	2.44839	18.5332	0.314515	0.670306	0.853961		0.606313	0.861743	0.883795	0.88602
18.5667	3.29923	3.1116	2.87614	3.13918	18.5667	2.57486	0.63385	1.63184	2.45345	18.5665	0.313987	0.670558	0.85742		0.599478	0.863043	0.881802	0.882813
18.6	3.30236	3.10783	2.87275	3.12569	18.6	2.57944	0.63856	1.63386	2.45855	18.6	0.308712	0.666797	0.851111		0.599661	0.86608	0.882282	0.886852
18.6335	3.3298	3.12764	2.89199	3.14861	18.6333	2.58384	0.642556	1.64039	2.45924	18.6333	0.30992	0.665884	0.853328		0.606178	0.862912	0.882923	0.889907
18.6665	3.33794	3.13009	2.89868	3.14006	18.6665	2.58532	0.652107	1.64472	2.46408	18.6667	0.311066	0.668679	0.856854		0.606808	0.861318	0.886643	0.887112
18.7002	3.32659	3.13238	2.89611	3.15529	18.6998	2.59405	0.652645	1.6441	2.47491	18.6998	0.315113	0.673418	0.857199		0.60232	0.858584	0.88299	0.884307
18.7333	3.332	3.13678	2.89675	3.14814	18.7333	2.59107	0.642579	1.6406	2.4709	18.7333	0.310096	0.668736	0.854969		0.599274	0.869598	0.88193	0.885428
18.7667	3.33572	3.14321	2.90215	3.15686	18.7667	2.59935	0.643869	1.64524	2.48141	18.7667	0.309734	0.665038	0.852496		0.603704	0.868537	0.882123	0.888323
18.8	3.35057	3.15538	2.91258	3.15383	18.8	2.60608	0.656156	1.65606	2.48745	18.8	0.312435	0.669392	0.855012		0.606207	0.863111	0.884439	0.890915
18.8332	3.35909	3.15423	2.91775	3.16986	18.8332	2.61253	0.658279	1.66322	2.48652	18.833	0.309187	0.669035	0.8537		0.605305	0.867145	0.884409	0.886962
18.8668	3.34677	3.15611	2.91747	3.18539	18.8667	2.61373	0.651334	1.6561	2.48699	18.8668	0.313409	0.668321	0.858298		0.601976	0.870323	0.886496	0.88276
18.9	3.35261	3.16056	2.92219	3.16657	18.9	2.61185	0.647302	1.65443	2.48886	18.9	0.31212	0.673047	0.85653		0.598479	0.871089	0.884595	0.889818
18.9333	3.3692	3.17193	2.93067	3.19083	18.9333	2.61074	0.649302	1.65524	2.49326	18.9333	0.315872	0.669543	0.854353		0.607468	0.867655	0.886278	0.888294
18.9667	3.37636	3.17888	2.93489	3.17368	18.9667	2.63086	0.659482	1.66758	2.5051	18.9663	0.31097	0.665211	0.856532		0.601918	0.871178	0.88595	0.891777
19.0002	3.36903	3.17683	2.9387	3.21115	19.0002	2.63101	0.660185	1.66994	2.50009	18.9998	0.321173	0.674788	0.856734		0.606479	0.863698	0.884593	0.889038
19.0335	3.37296	3.17692	2.94069	3.18412	19.0333	2.63451	0.657744	1.66151	2.50976	19.0335	0.314751	0.673354	0.852424		0.599799	0.87011	0.884938	0.887532
19.0667	3.37885	3.18544	2.94794	3.19651	19.0667	2.63084	0.653362	1.67156	2.5138	19.0667	0.31335	0.668916	0.855977		0.600041	0.868341	0.884969	0.88965
19.1	3.39564	3.19746	2.94976	3.19494	19.1	2.63552	0.657026	1.67225	2.51856	19.0997	0.314016	0.672166	0.856313		0.601915	0.869514	0.885629	0.887598
19.1335	3.40048	3.1992	2.9614	3.22801	19.1335	2.6494	0.666349	1.68399	2.52555	19.1333	0.319571	0.671092	0.853304		0.606863	0.867002	0.887292	0.888037
19.1665	3.41263	3.20905	2.97222	3.21909	19.1668	2.64945	0.660956	1.67853	2.52688	19.1665	0.323914	0.675277	0.85813		0.607574	0.861001	0.88243	0.888815
19.2	3.40061	3.2013	2.96516	3.23771	19.2	2.64793	0.662941	1.68107	2.52807	19.2002	0.316351	0.672225	0.856139		0.60421	0.873127	0.885955	0.890863
19.2333	3.40912	3.21268	2.96771	3.21759	19.2332	2.66002	0.663579	1.68337	2.53057	19.2333	0.315792	0.668243	0.855223		0.604893	0.871224	0.883722	0.890065
19.2668	3.4295	3.22597	2.98029	3.23717	19.2663	2.65381	0.660274	1.68247	2.53688	19.2667	0.317796	0.671275	0.855056		0.610279	0.868531	0.886894	0.891612
19.3002	3.41957	3.22252	2.9835	3.2498	19.2998	2.6658	0.67809	1.69033	2.54366	19.3	0.321089	0.672262	0.854337		0.607612	0.865341	0.889455	0.889387
19.3335	3.42672	3.23098	2.98778	3.23849	19.3335	2.66591	0.66888	1.69148	2.54047	19.3332	0.323194	0.679507	0.861874		0.609612	0.867582	0.88617	0.888003
19.3665	3.43501	3.2329	2.98922	3.25712	19.3667	2.67286	0.665878	1.68977	2.54967	19.3668	0.316977	0.671317	0.853808		0.603638	0.872533	0.887587	0.893861
19.3998	3.43533	3.23327	2.9949	3.25389	19.3997	2.67854	0.669931	1.69677	2.55169	19.4	0.317472	0.671366	0.859912		0.60811	0.869472	0.891069	0.892572
19.4335	3.44839	3.24809	3.00621	3.27579	19.4333	2.68176	0.674321	1.69665	2.56317	19.4333	0.32328	0.673938	0.859624		0.609753	0.869435	0.887791	0.893004
19.4668	3.45294	3.24454	3.00348	3.25707	19.4668	2.68619	0.675278	1.70284	2.55749	19.4667	0.320337	0.674033	0.861744		0.607112	0.864611	0.887146	0.888393
19.5002	3.44534	3.24897	3.00642	3.28189	19.5002	2.69013	0.668595	1.69992	2.56529	19.4998	0.327184	0.677846	0.860961		0.609005	0.867998	0.88921	0.890358
19.5333	3.46044	3.26256	3.01319	3.26194	19.5332	2.68882	0.676986	1.70603	2.56849	19.5332	0.326271	0.678487	0.862692		0.607476	0.871978	0.888708	0.889352
19.567	3.47424	3.2691	3.02975	3.29097	19.5667	2.69811	0.677788	1.70661	2.58182	19.5667	0.32225	0.673792	0.856886		0.608671	0.867871	0.888689	0.894345
19.6002	3.47085	3.26759	3.02849	3.28005	19.6	2.70477	0.679851	1.71172	2.58213	19.6	0.32099	0.672388	0.861472		0.613126	0.865673	0.891504	0.89447
										19.6333	0.328478	0.674972	0.85969		0.609612	0.863688	0.887489	0.892033
										19.6665	0.330542	0.681495	0.863546		0.607402	0.870533	0.889695	0.891019
										19.7002	0.320607	0.675554	0.859844		0.606859	0.876034	0.891038	0.893008
										19.7333	0.326899	0.675293	0.858688		0.608041	0.871404	0.891938	0.893713
										19.7667	0.325234	0.676744	0.859602		0.61221	0.867815	0.893258	0.889336
										19.7997	0.323991	0.676011	0.862946		0.61309	0.86871	0.891992	0.895911
										19.8335	0.323	0.677391	0.86212		0.606451	0.872282	0.887905	0.893702
										19.8667	0.326175	0.678121	0.858238		0.607901	0.874304	0.892032	0.890346
										19.9	0.3244	0.67437	0.858896		0.610156	0.870038	0.892062	0.893373
										19.9333	0.333202	0.681817	0.864489		0.613779	0.866531	0.894644	0.892143
										19.9665	0.332006	0.682259	0.860906		0.612474	0.870717	0.889277	0.890526
										20.0002	0.325986	0.677967	0.863461		0.606564	0.876271	0.891827	0.893974
										20.0333	0.324417	0.676787	0.859438		0.612688	0.875237	0.891412	0.895
										20.0667	0.327847	0.679071	0.860297		0.613621	0.87088	0.895294	0.897504
										20.1	0.33365	0.680858	0.863472		0.612436	0.868264	0.894349	0.894264
										20.1332	0.33693	0.684784	0.867198		0.610093	0.870078	0.891985	0.893591
										20.1668	0.327669	0.67685	0.860937		0.606817	0.877106	0.895343	0.898004
										20.2	0.329107	0.675293	0.86117		0.616793	0.875175	0.891696	0.897454
										20.2333	0.330054	0.680493	0.862246		0.614978	0.871623	0.891154	0.8947
										20.2667	0.337003	0.682467	0.863789		0.613328	0.873911	0.895714	0.894625
										20.2998	0.339603	0.684975	0.86727		0.614061	0.874657	0.891337	0.890001
										20.3335	0.329177	0.675883	0.860717		0.612076	0.874725	0.894054	0.894268
										20.3667	0.333191	0.67851	0.863538		0.618324	0.874843	0.896038	0.898199
										20.4	0.336638	0.682956	0.861479		0.615309	0.870312	0.895266	0.892953
										20.4333	0.338384	0.684459	0.86501		0.616717	0.870802	0.89477	0.896038
										20.4665	0.339299	0.688358	0.866498		0.612564	0.874553	0.891823	0.895081
										20.5002	0.332302	0.679893	0.860245		0.615443	0.877052	0.894698	0.896319
										20.5333	0.335505	0.682202	0.86333		0.617875	0.872806	0.897018	0.89896
										20.5667	0.338477	0.686148	0.864996		0.616493	0.872785	0.895153	0.895306
										20.6	0.339497	0.68549	0.868447		0.615827	0.875687	0.89549	0.894046
										20.6332	0.339623	0.682975	0.868395		0.613193	0.875945	0.893642	0.896769
										20.6668	0.332909	0.682499	0.862562		0.614756	0.877376	0.898882	0.898765
										20.7	0.338272	0.683395	0.862665		0.616619	0.876171	0.898378	0.895014
										20.7333	0.341485	0.686616	0.870359		0.616487	0.872733	0.898417	0.893951
										20.7667	0.343361	0.68551	0.86852		0.615435	0.875628	0.895742	0.89227
										20.8002	0.335422	0.682217	0.864751		0.613112	0.876759	0.89775	0.896482
										20.8332	0.334877	0.681174	0.864933		0.614898	0.880065	0.895758	0.897623
										20.8667	0.343906	0.682287	0.86575		0.618584	0.875782	0.894462	0.897469
										20.9	0.34315	0.687654	0.871662		0.61814	0.874112	0.897338	0.898188
										20.933	0.344072	0.689556	0.867626		0.616893	0.870167	0.894264	0.893801
										20.9665	0.33885	0.6851	0.868827		0.61516	0.87849	0.89527	0.89845
										21	0.341252	0.68279	0.865247		0.619803	0.880727	0.896424	0.898291
										21.0333	0.338525	0.686559	0.869268		0.617821	0.876265	0.899393	0.898783
										21.0667	0.347003	0.690403	0.868361		0.618597	0.875727	0.896532	0.89692
										21.0998	0.343609	0.689862	0.871744		0.614102	0.879923	0.896358	0.896877
										21.1332	0.338734	0.687885	0.86801		0.613843	0.878788	0.898046	0.899404
										21.1665	0.34231	0.684267	0.866661		0.6168	0.879801	0.901385	0.89844
										21.2	0.34657	0.690869	0.866783		0.617652	0.877081	0.899643	0.897834
										21.2333	0.346626	0.686936	0.870197		0.619289	0.879672	0.903146	0.89647
										21.2663	0.347589	0.689437	0.870817		0.621269	0.875351	0.90175	0.901108
										21.3002	0.342609	0.685841	0.865599		0.619706	0.879935	0.89738	0.902049
										21.3333	0.347658	0.686405	0.867248		0.619738	0.87402	0.897534	0.90129
										21.3667	0.34872	0.690041	0.872856		0.619104	0.878796	0.898767	0.899397
										21.3997	0.349711	0.688641	0.870317		0.621069	0.878137	0.902413	0.901797
										21.4332	0.346538	0.689937	0.87349		0.615736	0.8794	0.898676	0.896023
										21.4668	0.343202	0.686078	0.868041		0.621064	0.88114	0.899436	0.901073
										21.5	0.348525	0.692957	0.871255		0.625223	0.87682	0.903795	0.900409
										21.533	0.346896	0.689763	0.869163		0.623748	0.878005	0.899512	0.898719
										21.5667	0.34921	0.691233	0.873283		0.618907	0.879575	0.90083	0.898308
										21.5998	0.347544	0.691064	0.871757		0.618354	0.883803	0.900566	0.894946
										21.6335	0.346494	0.686822	0.871454		0.622242	0.880488	0.902304	0.902769
										21.6665	0.346053	0.686275	0.865399		0.624632	0.882918	0.901843	0.903524
										21.7	0.352324	0.693199	0.876232		0.625428	0.879585	0.900457	0.897389
										21.7333	0.350882	0.689635	0.869725		0.617583	0.881704	0.899078	0.89774
										21.7665	0.347443	0.689441	0.875101		0.615868	0.883702	0.901168	0.903926
										21.7998	0.349213	0.689394	0.87043		0.620436	0.883269	0.903922	0.902356
										21.8333	0.353671	0.692938	0.873583		0.624619	0.876134	0.90078	0.902158
										21.8663	0.351659	0.689086	0.870625		0.62435	0.87789	0.90126	0.903797
										21.9	0.35558	0.691681	0.875189		0.62019	0.883518	0.901958	0.900488
										21.9332	0.347111	0.688392	0.870062		0.619311	0.884571	0.901026	0.903771
										21.9665	0.346813	0.68663	0.868822		0.62216	0.884412	0.900835	0.903304
										22	0.356126	0.692996	0.873029		0.622974	0.878118	0.903571	0.901909
										22.033	0.352638	0.69464	0.874959		0.626434	0.878335	0.90135	0.902212
										22.0667	0.353603	0.691625	0.872824		0.620624	0.886163	0.900312	0.90068
										22.0998	0.347943	0.688915	0.873311		0.623701	0.886545	0.906973	0.903575
										22.1333	0.356072	0.690298	0.872225		0.625704	0.8804	0.905358	0.905357
										22.1667	0.355815	0.695752	0.872835		0.625762	0.88246	0.906079	0.901731
										22.2	0.359476	0.695388	0.876193		0.621348	0.886061	0.906232	0.901331
										22.233	0.356666	0.69801	0.875838		0.621943	0.884222	0.90057	0.90287
										22.2668	0.353989	0.689811	0.873835		0.62516	0.88331	0.903414	0.90658
										22.2998	0.350942	0.688749	0.871759		0.626767	0.885728	0.905931	0.903364
										22.3333	0.35863	0.696883	0.876979		0.6247	0.883207	0.901203	0.899952
										22.3663	0.358215	0.698194	0.877245		0.626775	0.881665	0.906907	0.901614
										22.3998	0.356281	0.693967	0.874126		0.624729	0.884761	0.903334	0.904861
										22.4335	0.356856	0.694582	0.874977		0.627614	0.886737	0.904796	0.910219
										22.4665	0.354282	0.690588	0.872181		0.626711	0.885044	0.905613	0.907469
										22.4997	0.358227	0.694351	0.873276		0.628107	0.881871	0.908252	0.904954
										22.5333	0.356788	0.694371	0.875137		0.620346	0.888	0.903558	0.904185
										22.5665	0.352995	0.696756	0.872449		0.623324	0.88938	0.9031	0.905192
										22.6002	0.357602	0.691828	0.874045		0.625543	0.879586	0.905035	0.904609
										22.6332	0.354937	0.693483	0.87112		0.628137	0.885062	0.907415	0.909128
										22.6663	0.362045	0.694764	0.876485		0.628919	0.880294	0.907385	0.904024
										22.7	0.355674	0.693983	0.876382		0.624034	0.88758	0.906804	0.901852
										22.7335	0.356383	0.692137	0.873759		0.628979	0.885984	0.908284	0.904227
										22.7668	0.357667	0.695214	0.873738		0.631586	0.880161	0.905941	0.902557
										22.7998	0.358727	0.694445	0.873391		0.627973	0.884647	0.90788	0.907021
										22.8333	0.361697	0.701625	0.878173		0.628255	0.881916	0.908153	0.903492
										22.8667	0.360902	0.696067	0.877045		0.625056	0.888511	0.904559	0.907209
										22.8998	0.356135	0.692683	0.875334		0.626224	0.890429	0.911092	0.90493
										22.9332	0.358432	0.693758	0.873256		0.629174	0.886795	0.908235	0.909403
										22.9667	0.363894	0.698277	0.881271		0.628526	0.884133	0.9032	0.902552
										23	0.364373	0.699691	0.878806		0.62795	0.888285	0.905331	0.902777
										23.0333	0.361614	0.695931	0.878305		0.626432	0.88826	0.907201	0.90529
										23.0665	0.358428	0.6939	0.872616		0.628626	0.890935	0.908641	0.909397
										23.0998	0.358744	0.693928	0.872957		0.628688	0.884316	0.911916	0.908141
										23.1333	0.363848	0.698559	0.879871		0.628141	0.885558	0.905196	0.904049
										23.1667	0.366932	0.700002	0.881199		0.627026	0.890759	0.907282	0.902442
										23.2	0.360788	0.6945	0.878196		0.627066	0.893004	0.904888	0.904397
										23.2332	0.359481	0.697107	0.875102		0.629599	0.888191	0.908548	0.911176
										23.2667	0.366801	0.700305	0.881417		0.629879	0.884345	0.907524	0.905218
										23.3	0.367085	0.699863	0.878596		0.62606	0.887097	0.907331	0.904628
										23.3333	0.361256	0.696351	0.879206		0.627938	0.890449	0.903052	0.906854
										23.3665	0.363543	0.695634	0.877848		0.626864	0.891506	0.908321	0.908339
										23.4002	0.366116	0.69909	0.88209		0.630747	0.883919	0.908085	0.90888
										23.4333	0.372205	0.701485	0.879234		0.631854	0.885778	0.90796	0.906156
										23.4667	0.367096	0.698679	0.882874		0.624644	0.890877	0.909275	0.90647
										23.4997	0.369069	0.700764	0.87712		0.62856	0.891253	0.905316	0.906739
										23.5332	0.361792	0.696248	0.875656		0.62516	0.890843	0.90966	0.907854
										23.5668	0.371854	0.698884	0.88163		0.629321	0.886433	0.904137	0.907617
										23.6	0.369336	0.701482	0.88354		0.629527	0.88613	0.9088	0.90647
										23.633	0.370859	0.702766	0.884246		0.630131	0.886644	0.907131	0.903152
										23.6663	0.369983	0.705987	0.880605		0.626289	0.891537	0.909544	0.90523
										23.6998	0.366324	0.697586	0.879723		0.632257	0.88938	0.913391	0.910671
										23.7335	0.369992	0.699651	0.881953		0.632437	0.885373	0.908008	0.907353
										23.7667	0.374634	0.701061	0.880767		0.627956	0.88792	0.91218	0.907821
										23.7997	0.372906	0.705514	0.883911		0.631824	0.887361	0.913493	0.907498
										23.8333	0.365799	0.698607	0.879682		0.628302	0.893473	0.912592	0.905963
										23.8665	0.365686	0.698858	0.879848		0.632191	0.891065	0.90995	0.913305
										23.9002	0.372851	0.702604	0.883767		0.630871	0.886664	0.908039	0.906146
										23.9332	0.372016	0.703877	0.882389		0.633755	0.8867	0.90762	0.907455
										23.9667	0.371171	0.701023	0.882329		0.626521	0.895841	0.913761	0.906558
										24	0.366089	0.700322	0.880818		0.631395	0.896804	0.915606	0.90872
										24.0332	0.369334	0.699393	0.879711		0.634623	0.889853	0.912227	0.913604
										24.0665	0.372363	0.703713	0.881773		0.635829	0.8892	0.910663	0.910686
										24.0998	0.376407	0.703326	0.885776		0.632947	0.890177	0.912712	0.908665
										24.1333	0.36688	0.700969	0.881709		0.629398	0.895306	0.911751	0.911746
										24.1667	0.370934	0.699683	0.88266		0.633391	0.894444	0.912379	0.911731
										24.1998	0.37334	0.702413	0.879617		0.634988	0.894343	0.913813	0.912316
										24.2332	0.37705	0.701891	0.884274		0.637327	0.887569	0.910505	0.913741
										24.2667	0.373092	0.703987	0.884299		0.630007	0.893849	0.912598	0.90944
										24.3	0.368125	0.700361	0.881173		0.631985	0.895986	0.9157	0.913248
										24.3332	0.368304	0.698152	0.877605		0.634629	0.89082	0.911846	0.914727
										24.3665	0.371476	0.699824	0.881755		0.636396	0.885957	0.911653	0.912209
										24.4	0.376661	0.706524	0.887209		0.633357	0.895397	0.913405	0.907146
										24.4333	0.374677	0.703243	0.880667		0.631938	0.893674	0.914066	0.909501
										24.4667	0.372281	0.699385	0.879737		0.631527	0.894149	0.913142	0.913236
										24.4998	0.373197	0.700011	0.880369		0.638509	0.888776	0.913377	0.912285
										24.5335	0.377174	0.705341	0.884827		0.634897	0.890451	0.912509	0.910566
										24.5667	0.376556	0.708341	0.887765		0.632783	0.890369	0.912543	0.9074
										24.6	0.377489	0.705024	0.881903		0.636374	0.895376	0.914696	0.912212
										24.633	0.377215	0.704199	0.882101		0.634901	0.897543	0.913605	0.910111
										24.6665	0.376812	0.701298	0.883951		0.636938	0.891679	0.912071	0.91289
										24.7002	0.377232	0.706818	0.884429		0.635265	0.890775	0.915436	0.90794
										24.7333	0.379589	0.704292	0.889157		0.633457	0.893629	0.913892	0.911199
										24.7663	0.381975	0.706279	0.889159		0.634101	0.894064	0.917158	0.906465
										24.7997	0.376134	0.704738	0.888314		0.632548	0.895683	0.915323	0.908141
										24.8332	0.375452	0.701228	0.880906		0.638188	0.893298	0.913616	0.913074
										24.8668	0.382365	0.707507	0.887441		0.631137	0.890278	0.914146	0.907586
										24.9	0.376806	0.703314	0.885912		0.632588	0.893783	0.915538	0.912531
										24.933	0.383992	0.706282	0.888982		0.6284	0.896435	0.91534	0.910949
										24.9667	0.374511	0.701194	0.88077		0.639221	0.89219	0.918283	0.91212
										24.9998	0.379482	0.705914	0.882658		0.637538	0.893958	0.915983	0.912901
										25.0335	0.379294	0.704158	0.884958		0.633538	0.895476	0.914345	0.913613
										25.0665	0.382965	0.708353	0.887963		0.632102	0.892282	0.91338	0.910397
										25.1	0.376899	0.703648	0.883136		0.635369	0.89501	0.919723	0.916228
										25.1333	0.377398	0.704195	0.881217		0.63676	0.899316	0.914284	0.913214
										25.1665	0.377835	0.710543	0.887157		0.641245	0.892191	0.913262	0.913817
										25.1998	0.386862	0.710078	0.889958		0.636763	0.895226	0.916401	0.91119
										25.2333	0.37888	0.707688	0.885806		0.636306	0.899435	0.91705	0.913913
										25.2667	0.377296	0.703784	0.882798		0.636744	0.897425	0.914209	0.917961
										25.3	0.377391	0.701556	0.881045		0.636975	0.893795	0.915654	0.912964
										25.3332	0.381956	0.705791	0.885825		0.638446	0.894034	0.915201	0.908612
										25.3665	0.38593	0.704829	0.886633		0.639093	0.893098	0.916308	0.912319
										25.4	0.378871	0.702304	0.884937		0.632021	0.896767	0.916539	0.912435
										25.4333	0.377576	0.706788	0.88363		0.638935	0.896159	0.917889	0.917579
										25.4665	0.381347	0.707663	0.887282		0.639473	0.89452	0.91704	0.912809
										25.4998	0.385119	0.705056	0.888103		0.640121	0.892875	0.917802	0.914021
										25.5333	0.383892	0.706498	0.890451		0.638736	0.901449	0.91585	0.91697
										25.5667	0.377908	0.704101	0.881948		0.639057	0.899445	0.9179	0.915007
										25.6	0.380985	0.704579	0.886005		0.643998	0.895973	0.917383	0.916459
										25.6332	0.3823	0.703752	0.887565		0.644436	0.893268	0.919752	0.915574
										25.6668	0.386114	0.710269	0.889666		0.637698	0.898103	0.913962	0.911778
										25.7	0.382553	0.708744	0.889513		0.636336	0.901274	0.920482	0.915522
										25.7333	0.387291	0.706445	0.88645		0.639831	0.898758	0.918123	0.914451
										25.7663	0.383077	0.707732	0.885094		0.636407	0.902778	0.914389	0.915902
										25.7998	0.385381	0.70903	0.888749		0.644829	0.895026	0.915728	0.915069
										25.8335	0.385198	0.708893	0.888301		0.63696	0.899702	0.91863	0.911417
										25.8667	0.38423	0.705922	0.887123		0.636098	0.898999	0.919532	0.914466
										25.9	0.384075	0.706329	0.885125		0.641129	0.897773	0.917808	0.916466
										25.933	0.382824	0.706948	0.88717		0.639062	0.900577	0.919435	0.918453
										25.9665	0.391257	0.709714	0.888715		0.643836	0.894763	0.924027	0.917526
										26.0002	0.38529	0.707294	0.889133		0.638252	0.896578	0.915902	0.914099
										26.0333	0.382416	0.70602	0.887491		0.64016	0.901088	0.917744	0.921275
										26.0663	0.383954	0.711299	0.89248		0.63745	0.904627	0.918631	0.916793
										26.1	0.386119	0.707225	0.887363		0.643279	0.895484	0.919409	0.919355
										26.1335	0.391187	0.710351	0.893751		0.63802	0.895822	0.918637	0.914086
										26.1668	0.384977	0.709175	0.888101		0.636549	0.897215	0.917049	0.918425
										26.1998	0.389621	0.708101	0.894071		0.636954	0.899175	0.918979	0.913366
										26.2333	0.384874	0.706752	0.886183		0.645467	0.898645	0.92197	0.918552
										26.2667	0.389509	0.710058	0.888059		0.642369	0.896345	0.91871	0.914909
										26.2998	0.389848	0.710146	0.889312		0.643726	0.895964	0.921435	0.916891
										26.3332	0.392265	0.712498	0.892282		0.639116	0.897655	0.919177	0.911777
										26.3667	0.382147	0.707849	0.889773		0.63933	0.899743	0.923817	0.917177
										26.4	0.387814	0.707302	0.888094		0.642926	0.903062	0.919739	0.917934
										26.4333	0.388443	0.710313	0.890541		0.64505	0.895743	0.921989	0.918295
										26.4668	0.393922	0.709957	0.892517		0.638594	0.900829	0.91806	0.916297
										26.5	0.390389	0.71033	0.887525		0.640328	0.903873	0.922443	0.918001
										26.5333	0.388485	0.710122	0.88726		0.640225	0.900178	0.921593	0.919999
										26.5667	0.391208	0.711029	0.887674		0.646784	0.897488	0.920495	0.919915
										26.5998	0.391673	0.712682	0.889082		0.645294	0.896118	0.922075	0.914812
										26.6335	0.388689	0.711615	0.893188		0.640917	0.90315	0.921898	0.916393
										26.6667	0.387697	0.708788	0.890655		0.640986	0.902271	0.91799	0.915531
										26.6998	0.390549	0.71248	0.888372		0.640556	0.901714	0.923507	0.916819
										26.7333	0.388134	0.711679	0.892253		0.644959	0.899201	0.923937	0.919108
										26.7663	0.386302	0.710024	0.884795		0.64355	0.899932	0.920347	0.917272
										26.8002	0.388432	0.709879	0.89212		0.63991	0.902051	0.919169	0.916585
										26.8333	0.388515	0.705022	0.88774		0.643702	0.905743	0.919111	0.922038
										26.8667	0.389878	0.707632	0.884668		0.642196	0.901442	0.92332	0.92075
										26.8997	0.386247	0.707836	0.888778		0.644797	0.904084	0.921643	0.920199
										26.9332	0.397568	0.712438	0.89175		0.643874	0.8972	0.919651	0.915556
										26.9668	0.388948	0.713286	0.892177		0.641692	0.905408	0.922018	0.919548
										27	0.389238	0.706758	0.887039		0.643116	0.902041	0.920739	0.919859
										27.0333	0.391789	0.712637	0.889809		0.647814	0.89958	0.924177	0.91942
										27.0667	0.398735	0.708746	0.89131		0.645981	0.897878	0.921501	0.914119
										27.0998	0.39745	0.719437	0.893697		0.646445	0.897572	0.922341	0.917648
										27.1332	0.398792	0.714506	0.893497		0.641799	0.898091	0.926165	0.91572
										27.1667	0.387997	0.709882	0.889262		0.64697	0.901311	0.923084	0.924993
										27.2	0.393547	0.709689	0.892945		0.648767	0.898597	0.922903	0.919479
										27.2333	0.395707	0.711847	0.891161		0.644041	0.895078	0.920618	0.919991
										27.2665	0.398927	0.71484	0.89541		0.644824	0.89998	0.923811	0.916809
										27.3002	0.391621	0.710889	0.889997		0.647245	0.905896	0.923836	0.919467
										27.3333	0.3957	0.709032	0.888141		0.643182	0.900967	0.921482	0.923024
										27.3667	0.398577	0.71067	0.892363		0.649894	0.899463	0.922873	0.92163
										27.3997	0.394765	0.710998	0.893296		0.648544	0.900357	0.922623	0.921404
										27.4332	0.400193	0.716632	0.893085		0.646081	0.89971	0.922358	0.916828
										27.4667	0.394566	0.711273	0.890268		0.646164	0.905863	0.921615	0.920398
										27.5	0.389607	0.711486	0.890425		0.646633	0.903208	0.927608	0.926137
										27.5333	0.399969	0.71323	0.891739		0.649845	0.897116	0.924288	0.92024
										27.5667	0.399904	0.720437	0.894268		0.648045	0.896823	0.924648	0.918051
										27.6002	0.396195	0.710416	0.892953		0.644259	0.903274	0.92257	0.917472
										27.6333	0.396153	0.709508	0.892087		0.647003	0.906607	0.926245	0.923836
										27.6667	0.397506	0.708348	0.891018		0.649288	0.903262	0.923391	0.920883
										27.6997	0.393869	0.709737	0.888695		0.6467	0.905363	0.923596	0.925929
										27.7332	0.403336	0.717541	0.891566		0.648416	0.89668	0.924945	0.919329
										27.7668	0.39257	0.710029	0.889569		0.64478	0.905786	0.924954	0.922865
										27.8	0.393403	0.711297	0.889304		0.64425	0.902867	0.923025	0.923148
										27.8333	0.398269	0.710848	0.893647		0.650505	0.900175	0.923598	0.921077
										27.8667	0.400848	0.714436	0.888856		0.649669	0.899169	0.92392	0.915445
										27.8998	0.404722	0.716731	0.895725		0.650488	0.898424	0.923116	0.917805
										27.9335	0.396688	0.71214	0.889697		0.644419	0.902717	0.923319	0.922063
										27.9665	0.395394	0.711921	0.88976		0.647762	0.904908	0.92282	0.919752
										28	0.397947	0.714083	0.890981		0.648795	0.90399	0.925312	0.921036
										28.0333	0.400613	0.715836	0.892915		0.649568	0.900769	0.923149	0.919648
										28.0665	0.405281	0.720847	0.895874		0.646994	0.899583	0.924992	0.918906
										28.1002	0.397186	0.715273	0.893779		0.643716	0.90377	0.925065	0.923689
										28.1333	0.400055	0.712139	0.889574		0.648914	0.904069	0.92445	0.921122
										28.1667	0.400634	0.717033	0.892233		0.649362	0.897859	0.924358	0.920535
										28.2	0.406503	0.716603	0.896252		0.648651	0.900721	0.923571	0.917884
										28.2332	0.405459	0.71854	0.897995		0.650556	0.900406	0.923696	0.917842
										28.2665	0.402262	0.717096	0.895092		0.646439	0.904912	0.924422	0.920572
										28.3	0.399848	0.713763	0.892766		0.651212	0.9017	0.926251	0.919924
										28.3333	0.404433	0.71523	0.896235		0.652249	0.901484	0.926717	0.923214
										28.3667	0.405717	0.718922	0.897789		0.649294	0.899284	0.925885	0.918462
										28.3998	0.403015	0.71828	0.895329		0.647116	0.903175	0.927754	0.920739
										28.4335	0.399261	0.710177	0.892557		0.6513	0.904276	0.924787	0.925056
										28.4667	0.40322	0.715328	0.890999		0.651898	0.903615	0.925482	0.923316
										28.5	0.408124	0.719552	0.896081		0.654504	0.900629	0.925731	0.922677
										28.5333	0.408182	0.718195	0.895965		0.650156	0.90313	0.925977	0.921155
										28.5668	0.401134	0.714312	0.895989		0.650523	0.908233	0.925466	0.925767
										28.6	0.401253	0.715684	0.892578		0.650245	0.906761	0.924552	0.926705
										28.6333	0.403194	0.71399	0.894429		0.65394	0.904218	0.927127	0.925313
										28.6667	0.408002	0.71891	0.895995		0.650286	0.899511	0.927677	0.921955
										28.7	0.407676	0.724558	0.901106		0.647327	0.902435	0.927199	0.921486
										28.7335	0.401337	0.715108	0.894297		0.650701	0.907211	0.926707	0.925488
										28.7667	0.403892	0.715247	0.892753		0.652531	0.90198	0.925636	0.924158
										28.8	0.406302	0.71481	0.894202		0.651793	0.900753	0.927759	0.919958
										28.8333	0.406305	0.719865	0.900496		0.652209	0.8969	0.924434	0.918727
										28.8665	0.41258	0.722146	0.897779		0.648155	0.902655	0.923677	0.917938
										28.9002	0.400648	0.712685	0.892105		0.652151	0.908717	0.928863	0.924218
										28.9333	0.40544	0.715475	0.893468		0.654881	0.90843	0.928302	0.923732
										28.9667	0.407883	0.717659	0.898084		0.654074	0.898227	0.926012	0.922043
										29	0.410403	0.720346	0.89839		0.647514	0.903372	0.923571	0.923946
										29.0332	0.408802	0.721887	0.900089		0.651118	0.906287	0.92815	0.920473
										29.0668	0.405649	0.717609	0.895089		0.652418	0.906012	0.928085	0.925217
										29.1	0.407028	0.72086	0.89316		0.654448	0.902386	0.927517	0.923662
										29.1333	0.410636	0.719033	0.899024		0.6563	0.901354	0.928134	0.920346
										29.1667	0.409834	0.723765	0.897447		0.648007	0.90412	0.92606	0.921829
										29.1998	0.411169	0.718998	0.896341		0.651023	0.907233	0.927063	0.92248
										29.2335	0.403812	0.717557	0.893243		0.655872	0.90576	0.930207	0.923888
										29.2667	0.41031	0.719545	0.895302		0.654914	0.90321	0.925903	0.92372
										29.3	0.409085	0.721276	0.896507		0.657543	0.901727	0.928823	0.923486
										29.3333	0.411421	0.722737	0.90054		0.650616	0.90517	0.926916	0.920404
										29.3665	0.408785	0.719831	0.900014		0.652147	0.908485	0.927471	0.922481
										29.4002	0.409168	0.718331	0.893839		0.661155	0.903274	0.928579	0.927575
										29.4333	0.407393	0.722549	0.896347		0.656525	0.901965	0.931126	0.923286
										29.4667	0.414954	0.721593	0.900101		0.655812	0.903652	0.925677	0.922273
										29.5	0.41175	0.719891	0.901291		0.652479	0.907714	0.928035	0.919719
										29.5335	0.408044	0.718067	0.895839		0.655043	0.907904	0.925793	0.926034
										29.5668	0.406102	0.716153	0.896608		0.657886	0.908532	0.928837	0.922581
										29.6	0.411854	0.71885	0.895766		0.657033	0.90658	0.930466	0.92056
										29.6333	0.415593	0.723591	0.901544		0.660533	0.902643	0.929521	0.921908
										29.6663	0.414049	0.723124	0.896827		0.656645	0.901598	0.928543	0.920011
										29.6998	0.407399	0.715764	0.897584		0.650893	0.909725	0.927293	0.926265
										29.7333	0.408643	0.718909	0.892502		0.654293	0.904998	0.92945	0.923455
										29.7667	0.413559	0.722293	0.895983		0.656025	0.9	0.931308	0.92406
										29.8	0.416294	0.723057	0.896703		0.654106	0.904218	0.928677	0.92341
										29.8332	0.414606	0.723978	0.897441		0.654262	0.906416	0.930026	0.921201
										29.8668	0.403798	0.71712	0.893369		0.657055	0.911116	0.931194	0.926071
										29.9	0.41013	0.717793	0.896361		0.659583	0.90198	0.930036	0.924155
										29.9333	0.412075	0.72025	0.897989		0.65393	0.905521	0.928259	0.925448
										29.9667	0.41547	0.727866	0.900091		0.657334	0.905452	0.926642	0.920919
										0				0					0
										0.033167				0.002382					0.002175
										0.066667				0.002553					0.005693
										0.1				0.005875					0.003744
										0.133333				0.004546					0.002492
										0.1665				0.007648					0.003865
										0.200167				0.009692					0.006217
										0.233167				0.013806					0.008467
										0.266667				0.011603					0.007159
										0.3				0.01155					0.008401
										0.333167				0.012751					0.008907
										0.366833				0.01542					0.009916
										0.399833				0.01644					0.012134
										0.433				0.016194					0.012616
										0.466667				0.01785					0.009133
										0.500167				0.020398					0.014639
										0.533167				0.020486					0.013277
										0.5665				0.018781					0.014327
										0.599667				0.019155					0.015804
										0.6335				0.023553					0.01667
										0.6665				0.024734					0.015354
										0.699833				0.025349					0.017881
										0.733167				0.025156					0.017585
										0.766333				0.024142					0.019713
										0.8				0.025251					0.017369
										0.833167				0.02788					0.020192
										0.8665				0.028815					0.01963
										0.899833				0.032486					0.021424
										0.933333				0.025639					0.018779
										0.966667				0.030223					0.020443
										0.999833				0.03306					0.022697
										1.03317				0.03342					0.024375
										1.06667				0.03103					0.024051
										1.1				0.032093					0.02333
										1.13333				0.034594					0.022136
										1.1665				0.031402					0.027075
										1.2				0.033768					0.026387
										1.23333				0.035753					0.027095
										1.26667				0.036335					0.025041
										1.29983				0.039017					0.027241
										1.3335				0.039929					0.02801
										1.3665				0.040396					0.030781
										1.4				0.039355					0.028223
										1.43333				0.041196					0.02922
										1.4665				0.041636					0.0296
										1.50017				0.042109					0.033409
										1.53317				0.043093					0.030608
										1.56633				0.046573					0.032664
										1.6				0.047939					0.03158
										1.6335				0.04837					0.034509
										1.6665				0.051798					0.038466
										1.69983				0.049807					0.037587
										1.733				0.049477					0.033824
										1.76667				0.051039					0.034072
										1.79983				0.052286					0.035619
										1.83317				0.055612					0.041513
										1.8665				0.053496					0.040131
										1.89967				0.055314					0.03739
										1.93333				0.055104					0.037463
										1.9665				0.057433					0.042317
										1.99983				0.059755					0.043405
										2.03317				0.06186					0.045432
										2.06667				0.061371					0.040619
										2.1				0.060852					0.041759
										2.13317				0.064099					0.043815
										2.1665				0.065961					0.046105
										2.2				0.0654					0.044138
										2.23333				0.068511					0.043624
										2.26667				0.069339					0.043794
										2.29983				0.069528					0.046905
										2.33333				0.069549					0.044236
										2.36667				0.071584					0.046458
										2.4				0.072076					0.046734
										2.43317				0.075058					0.050629
										2.4665				0.076897					0.05202
										2.49983				0.077201					0.05214
										2.53333				0.07724					0.048503
										2.56667				0.079406					0.050335
										2.59983				0.080934					0.051333
										2.6335				0.081579					0.056143
										2.6665				0.081758					0.056588
										2.7				0.083094					0.051625
										2.73333				0.085104					0.052348
										2.76683				0.087058					0.057122
										2.79983				0.089905					0.058037
										2.83317				0.091726					0.058675
										2.86633				0.090963					0.053771
										2.90017				0.095572					0.059479
										2.93317				0.095448					0.057298
										2.9665				0.09756					0.062704
										2.99983				0.099457					0.061156
										3.03333				0.098276					0.056893
										3.06667				0.103436					0.059672
										3.09983				0.104562					0.060533
										3.13317				0.100256					0.060834
										3.1665				0.105076					0.061112
										3.2				0.106665					0.060771
										3.23333				0.111035					0.064418
										3.2665				0.109896					0.063187
										3.29983				0.111282					0.063281
										3.33333				0.113017					0.060572
										3.36667				0.115442					0.06327
										3.39983				0.120952					0.064879
										3.43317				0.119467					0.067342
										3.46667				0.121915					0.063115
										3.5				0.125115					0.065539
										3.53333				0.12597					0.064708
										3.5665				0.129828					0.068052
										3.60017				0.127728					0.066739
										3.63333				0.129668					0.066567
										3.66667				0.136984					0.067627
										3.7				0.135657					0.069672
										3.7335				0.135222					0.068626
										3.76683				0.139784					0.071153
										3.79983				0.140572					0.071866
										3.833				0.140763					0.070236
										3.86667				0.148071					0.071411
										3.90017				0.146883					0.073439
										3.93317				0.149998					0.07293
										3.9665				0.151867					0.072738
										3.99967				0.153344					0.072217
										4.03333				0.156707					0.074256
										4.06683				0.157596					0.074553
										4.09983				0.159559					0.073469
										4.13317				0.160434					0.073639
										4.16667				0.163967					0.074325
										4.20017				0.167031					0.077223
										4.23317				0.168931					0.076686
										4.2665				0.17075					0.073964
										4.29983				0.17396					0.073423
										4.333				0.177429					0.075042
										4.36667				0.181404					0.079033
										4.39983				0.180181					0.078281
										4.43317				0.184477					0.076225
										4.46667				0.185271					0.077474
										4.5				0.188851					0.079238
										4.53317				0.191452					0.078385
										4.5665				0.19535					0.078911
										4.6				0.194922					0.077264
										4.63333				0.197994					0.082114
										4.66667				0.204993					0.079245
										4.69983				0.205367					0.081346
										4.7335				0.20674					0.079919
										4.76667				0.209333					0.080709
										4.79967				0.212909					0.07894
										4.83333				0.216972					0.084506
										4.86683				0.217352					0.079908
										4.90017				0.220795					0.081873
										4.93317				0.223913					0.083592
										4.96633				0.224957					0.080758
										5				0.22923					0.084571
										5.03317				0.229662					0.082961
										5.06683				0.233053					0.082874
										5.09983				0.240349					0.083269
										5.133				0.241925					0.087066
										5.16667				0.245708					0.087656
										5.20017				0.246412					0.083731
										5.23317				0.247966					0.087476
										5.2665				0.25146					0.088103
										5.3				0.258026					0.088873
										5.3335				0.25952					0.090295
										5.3665				0.26195					0.089495
										5.39983				0.26656					0.086572
										5.43333				0.268293					0.088917
										5.46667				0.271624					0.090113
										5.5				0.276243					0.092434
										5.53317				0.276095					0.089487
										5.56667				0.281609					0.088942
										5.59983				0.282902					0.088791
										5.63333				0.288912					0.091861
										5.6665				0.290721					0.091464
										5.69983				0.293985					0.09017
										5.73333				0.29689					0.093201
										5.76667				0.300478					0.091395
										5.8				0.30418					0.093501
										5.83317				0.306155					0.091136
										5.86683				0.307999					0.08982
										5.9				0.314522					0.094774
										5.933				0.318203					0.091884
										5.96667				0.319399					0.09384
										6.00017				0.32152					0.093206
										6.03317				0.326244					0.096144
										6.0665				0.331105					0.094114
										6.09967				0.335384					0.094172
										6.1335				0.336507					0.09706
										6.1665				0.341156					0.098961
										6.20017				0.344743					0.095902
										6.23317				0.350053					0.09324
										6.26633				0.350627					0.09833
										6.3				0.357428					0.099296
										6.3335				0.359073					0.096945
										6.3665				0.36039					0.093349
										6.39983				0.366679					0.099554
										6.43333				0.371784					0.099681
										6.46667				0.374626					0.100056
										6.49983				0.376547					0.102465
										6.53317				0.381197					0.098653
										6.56667				0.385532					0.102194
										6.59967				0.3887					0.10278
										6.63333				0.39094					0.102075
										6.6665				0.39332					0.103039
										6.7				0.400098					0.102893
										6.73317				0.401771					0.103231
										6.76667				0.406714					0.106977
										6.79983				0.408769					0.104295
										6.83317				0.409329					0.1003
										6.8665				0.416059					0.104153
										6.9				0.421435					0.1057
										6.93333				0.422761					0.108391
										6.9665				0.425694					0.108138
										7.00017				0.429479					0.105969
										7.03317				0.432765					0.103959
										7.06633				0.436674					0.10877
										7.1				0.441335					0.108924
										7.1335				0.443871					0.111358
										7.1665				0.446938					0.106443
										7.19983				0.45231					0.110054
										7.233				0.452199					0.109647
										7.26683				0.456477					0.11067
										7.29983				0.462818					0.109631
										7.3335				0.464564					0.112951
										7.3665				0.467508					0.110029
										7.39967				0.470335					0.115127
										7.43333				0.475625					0.111598
										7.4665				0.47707					0.114713
										7.49983				0.481544					0.11427
										7.53317				0.484478					0.113392
										7.56667				0.487195					0.117128
										7.6				0.48833					0.1163
										7.63317				0.491774					0.114978
										7.6665				0.49681					0.115165
										7.7				0.500649					0.118654
										7.733				0.504244					0.117196
										7.76683				0.506003					0.117125
										7.79983				0.506266					0.115957
										7.83333				0.511762					0.121691
										7.8665				0.515502					0.122727
										7.9				0.520617					0.121426
										7.93317				0.519704					0.124606
										7.96683				0.525047					0.120791
										7.99983				0.527457					0.12101
										8.033				0.530311					0.121807
										8.06667				0.53395					0.125233
										8.09983				0.534798					0.124662
										8.13317				0.53678					0.122689
										8.1665				0.543003					0.123588
										8.2				0.543338					0.128697
										8.23333				0.545829					0.126059
										8.26683				0.5512					0.125753
										8.29983				0.553464					0.126384
										8.33333				0.554811					0.131359
										8.36633				0.557792					0.127454
										8.4				0.558143					0.127573
										8.43317				0.561586					0.128423
										8.46683				0.567252					0.131473
										8.49983				0.568321					0.131354
										8.53333				0.57					0.132774
										8.56667				0.570657					0.128233
										8.60017				0.576801					0.132375
										8.63317				0.575633					0.134441
										8.6665				0.58067					0.137138
										8.7				0.584095					0.135905
										8.73333				0.581078					0.131036
										8.76683				0.587129					0.134308
										8.79983				0.589137					0.135576
										8.83317				0.592381					0.138324
										8.86633				0.59345					0.138676
										8.90017				0.596441					0.139054
										8.93317				0.59971					0.138631
										8.96667				0.601633					0.141821
										8.99983				0.602966					0.140629
										9.03333				0.602543					0.141237
										9.0665				0.605707					0.141165
										9.10017				0.610774					0.145645
										9.13317				0.614133					0.142762
										9.16667				0.612798					0.141882
										9.2				0.614992					0.143977
										9.23317				0.617616					0.144546
										9.2665				0.620397					0.1461
										9.29983				0.62102					0.147026
										9.33333				0.620937					0.143685
										9.36667				0.621598					0.145119
										9.40017				0.625764					0.147786
										9.43317				0.628333					0.146117
										9.46667				0.628196					0.152189
										9.49967				0.633249					0.151261
										9.5335				0.633669					0.150245
										9.5665				0.634117					0.151102
										9.60017				0.63609					0.152934
										9.63317				0.638668					0.152164
										9.66633				0.640359					0.158753
										9.7				0.641684					0.154255
										9.73317				0.645388					0.151841
										9.7665				0.647968					0.155001
										9.8				0.647742					0.156811
										9.83333				0.647158					0.154531
										9.86667				0.650965					0.158628
										9.90017				0.651528					0.161739
										9.93317				0.653542					0.160843
										9.9665				0.655116					0.160077
										10				0.65551					0.160959
										10.0335				0.659385					0.161173
										10.0665				0.659703					0.163322
										10.1				0.658967					0.165824
										10.133				0.659966					0.164504
										10.1667				0.663465					0.162745
										10.1998				0.664477					0.163285
										10.2335				0.668688					0.16789
										10.2665				0.669555					0.169287
										10.2997				0.669554					0.168848
										10.3333				0.672309					0.165675
										10.3668				0.672549					0.168477
										10.3998				0.675091					0.171063
										10.4332				0.675756					0.171606
										10.4667				0.674301					0.170257
										10.5				0.678416					0.170493
										10.5332				0.676617					0.172765
										10.5665				0.679642					0.173774
										10.6				0.68013					0.176569
										10.633				0.683007					0.172846
										10.6667				0.683888					0.173494
										10.6998				0.683634					0.17839
										10.7332				0.686091					0.178241
										10.7665				0.685987					0.178606
										10.8				0.688483					0.176054
										10.8333				0.688346					0.177969
										10.8665				0.691063					0.17754
										10.8998				0.692216					0.181681
										10.9333				0.690008					0.178384
										10.9667				0.691219					0.180255
										11				0.695806					0.180012
										11.0335				0.695337					0.183061
										11.0665				0.693853					0.185573
										11.0997				0.696189					0.184237
										11.1333				0.699134					0.184259
										11.1668				0.698152					0.187388
										11.1998				0.700979					0.188328
										11.2333				0.699824					0.186037
										11.2663				0.70374					0.18857
										11.3				0.702672					0.184127
										11.3332				0.704577					0.189508
										11.3668				0.703104					0.190123
										11.3998				0.704658					0.193259
										11.433				0.705438					0.191564
										11.4667				0.708466					0.191071
										11.4998				0.70605					0.191097
										11.5332				0.709565					0.193713
										11.5665				0.707052					0.194984
										11.6				0.711657					0.194194
										11.6335				0.713967					0.195888
										11.6665				0.713205					0.197408
										11.6998				0.71396					0.199272
										11.7333				0.712028					0.197247
										11.7663				0.715709					0.195343
										11.8				0.71812					0.199577
										11.8332				0.717612					0.201076
										11.8665				0.718608					0.203579
										11.8998				0.717512					0.199866
										11.9333				0.716549					0.201796
										11.9667				0.718893					0.199443
										11.9998				0.7223					0.203008
										12.0333				0.71923					0.203135
										12.0667				0.720768					0.203085
										12.1				0.721462					0.204757
										12.1333				0.722087					0.207402
										12.1668				0.722893					0.208643
										12.2				0.721738					0.206445
										12.233				0.722511					0.210977
										12.2667				0.726679					0.209776
										12.3002				0.726324					0.209727
										12.3335				0.725654					0.210264
										12.3667				0.727848					0.208348
										12.3997				0.726694					0.216129
										12.4333				0.73062					0.214053
										12.4668				0.729564					0.217409
										12.5002				0.727751					0.215499
										12.5332				0.728544					0.214224
										12.5663				0.732003					0.215849
										12.6				0.734003					0.218741
										12.6335				0.732448					0.21849
										12.6665				0.731383					0.220363
										12.6998				0.734085					0.215848
										12.7333				0.735789					0.21684
										12.7667				0.736612					0.221293
										12.7998				0.737141					0.222209
										12.8332				0.736842					0.222436
										12.8667				0.736348					0.221273
										12.9				0.736961					0.221632
										12.9333				0.739165					0.22496
										12.9665				0.738786					0.229214
										12.9998				0.740137					0.228459
										13.0333				0.73767					0.223395
										13.0667				0.740077					0.227992
										13.1				0.741903					0.226445
										13.1332				0.740718					0.229173
										13.1667				0.741697					0.227031
										13.2				0.743811					0.225571
										13.2333				0.742526					0.231282
										13.2665				0.74471					0.230798
										13.3002				0.740731					0.231262
										13.3333				0.745746					0.229332
										13.3663				0.744286					0.229847
										13.4				0.74744					0.233726
										13.4332				0.747925					0.235942
										13.4668				0.747261					0.234138
										13.4998				0.745879					0.234235
										13.533				0.745822					0.233906
										13.5667				0.751787					0.238316
										13.6002				0.75058					0.241635
										13.6335				0.750626					0.235427
										13.6665				0.749095					0.235829
										13.6997				0.75077					0.237397
										13.7333				0.751108					0.239623
										13.7668				0.752665					0.242337
										13.7998				0.752119					0.244876
										13.8332				0.751022					0.240493
										13.8663				0.750442					0.241409
										13.9002				0.752262					0.244126
										13.9332				0.754138					0.24585
										13.9665				0.75435					0.245009
										13.9998				0.754759					0.247671
										14.0333				0.754463					0.246259
										14.0667				0.754788					0.247137
										14.0998				0.754519					0.24789
										14.1332				0.756254					0.247931
										14.1667				0.756565					0.246857
										14.2				0.758957					0.251211
										14.2333				0.758891					0.252706
										14.2665				0.755043					0.25094
										14.3				0.757049					0.249856
										14.3333				0.759395					0.251689
										14.3667				0.761476					0.255671
										14.3998				0.759905					0.256241
										14.4332				0.761137					0.254
										14.4667				0.760551					0.254381
										14.5				0.761058					0.25862
										14.5333				0.762374					0.258709
										14.5665				0.762394					0.258636
										14.6002				0.761172					0.256174
										14.6332				0.76154					0.255842
										14.6667				0.762601					0.259471
										14.7				0.761127					0.260958
										14.7335				0.763643					0.258864
										14.7668				0.762977					0.260837
										14.7998				0.763476					0.259587
										14.833				0.765257					0.258695
										14.8667				0.765324					0.262217
										14.9002				0.76572					0.261511
										14.9332				0.763712					0.262541
										14.9665				0.764539					0.265773
										14.9997				0.764122					0.263009
										15.0333				0.76851					0.266941
										15.0665				0.766797					0.266038
										15.0998				0.765369					0.26421
										15.1332				0.7662					0.267819
										15.1667				0.768437					0.269618
										15.2				0.766246					0.271067
										15.2332				0.766401					0.270866
										15.2665				0.76858					0.268555
										15.2998				0.767988					0.269238
										15.3333				0.767995					0.273969
										15.3667				0.770028					0.273517
										15.3998				0.770464					0.273546
										15.4333				0.770465					0.272384
										15.4667				0.771823					0.275408
										15.5				0.772812					0.276849
										15.5332				0.772013					0.274391
										15.5665				0.774314					0.276549
										15.6				0.773519					0.278104
										15.6333				0.774272					0.281251
										15.6667				0.772329					0.278664
										15.6998				0.77359					0.278487
										15.7335				0.773117					0.277128
										15.7665				0.773286					0.2774
										15.8				0.775093					0.280905
										15.8333				0.776345					0.281245
										15.8668				0.773624					0.278915
										15.8998				0.773744					0.282489
										15.9332				0.77455					0.279387
										15.9663				0.778226					0.283538
										16				0.778217					0.284373
										16.0332				0.775008					0.281788
										16.0665				0.776229					0.28286
										16.0998				0.776543					0.284325
										16.133				0.776275					0.286465
										16.1667				0.778029					0.290339
										16.1998				0.777258					0.286592
										16.2332				0.776889					0.285744
										16.2665				0.779359					0.288083
										16.3				0.779247					0.29076
										16.3333				0.778561					0.291015
										16.3665				0.779352					0.288875
										16.3998				0.780809					0.289887
										16.4333				0.781577					0.292335
										16.4667				0.780636					0.291351
										16.5				0.779237					0.289449
										16.5332				0.779898					0.291647
										16.5667				0.781138					0.292301
										16.6				0.782293					0.295467
										16.6333				0.782194					0.292699
										16.6665				0.779846					0.290022
										16.6998				0.783385					0.293785
										16.7333				0.782703					0.292997
										16.7667				0.781889					0.300148
										16.8				0.781161					0.297175
										16.8332				0.782378					0.295593
										16.8668				0.783854					0.293637
										16.8998				0.784183					0.296483
										16.9333				0.78369					0.300253
										16.9667				0.785399					0.30169
										17.0002				0.782424					0.298741
										17.0335				0.784321					0.301214
										17.0665				0.785512					0.297938
										17.0997				0.786162					0.302141
										17.1335				0.785987					0.299399
										17.1668				0.782433					0.303533
										17.1998				0.785664					0.300024
										17.2332				0.78593					0.304996
										17.2663				0.784243					0.303022
										17.3002				0.785901					0.302589
										17.3332				0.787502					0.30415
										17.3665				0.788711					0.303742
										17.3998				0.788095					0.30546
										17.4333				0.785324					0.306878
										17.4667				0.786287					0.306639
										17.4998				0.787871					0.307378
										17.5332				0.787727					0.306359
										17.5667				0.78994					0.309055
										17.6				0.788792					0.308974
										17.6332				0.786968					0.308096
										17.6665				0.787759					0.3066
										17.6998				0.789918					0.307501
										17.7333				0.789828					0.311625
										17.7667				0.789519					0.310214
										17.7998				0.787442					0.308003
										17.8332				0.789823					0.311277
										17.8667				0.790567					0.313303
										17.9				0.791032					0.313929
										17.9333				0.789894					0.315424
										17.9665				0.789844					0.309739
										18.0002				0.792982					0.316673
										18.0332				0.790204					0.313522
										18.0663				0.791602					0.316155
										18.1				0.792529					0.317928
										18.1335				0.793077					0.313483
										18.1665				0.793316					0.317252
										18.1998				0.791316					0.316825
										18.233				0.790737					0.317875
										18.2668				0.791589					0.317081
										18.3002				0.793178					0.319723
										18.3332				0.792276					0.318381
										18.3665				0.795267					0.322541
										18.3997				0.792877					0.320343
										18.4335				0.794625					0.318737
										18.4665				0.794277					0.31925
										18.4998				0.793716					0.320148
										18.5332				0.79509					0.321814
										18.5667				0.79453					0.323
										18.6				0.793192					0.321122
										18.6332				0.79396					0.31974
										18.6665				0.795276					0.324107
										18.7				0.795264					0.325435
										18.7333				0.794618					0.325453
										18.7665				0.794312					0.320248
										18.7998				0.795071					0.323929
										18.8333				0.797273					0.327042
										18.8667				0.795468					0.329177
										18.9				0.796585					0.327684
										18.9332				0.794353					0.326383
										18.9668				0.799234					0.328505
										19				0.79606					0.328217
										19.0333				0.796036					0.329687
										19.0667				0.796611					0.329326
										19.0998				0.795695					0.327057
										19.1332				0.797046					0.32654
										19.1665				0.800401					0.330876
										19.1997				0.79897					0.329884
										19.2333				0.798252					0.328498
										19.2668				0.800894					0.332188
										19.3002				0.801112					0.33375
										19.3332				0.799292					0.332564
										19.3663				0.798215					0.332993
										19.4002				0.797589					0.33143
										19.4332				0.799117					0.330658
										19.4665				0.801109					0.332919
										19.4998				0.803181					0.336725
										19.5333				0.79994					0.331093
										19.5668				0.800355					0.33583
										19.5998				0.800061					0.334258
										19.6332				0.800906					0.338337
										19.6665				0.802673					0.336394
										19.6997				0.802337					0.339602
										19.7333				0.801272					0.334215
										19.7665				0.800399					0.335908
										19.7998				0.804118					0.338208
										19.8333				0.802113					0.33887
										19.8667				0.799795					0.339316
										19.8998				0.801675					0.336452
										19.9332				0.80197					0.336606
										19.9667				0.802382					0.340818
										20				0.801979					0.339591
										20.0333				0.803609					0.339907
										20.0665				0.806111					0.336367
										20.0998				0.803052					0.33968
										20.1333				0.802817					0.343248
										20.1667				0.80129					0.341196
										20.2				0.802771					0.341537
										20.2335				0.802938					0.340511
										20.2665				0.804885					0.340639
										20.3				0.803509					0.344109
										20.333				0.804547					0.34433
										20.3667				0.803662					0.33935
										20.4002				0.807418					0.344853
										20.4332				0.805459					0.345157
										20.4665				0.807705					0.345911
										20.4997				0.805324					0.347677
										20.5335				0.805662					0.347109
										20.5668				0.807325					0.344829
										20.5998				0.804676					0.347342
										20.6332				0.807195					0.346944
										20.6667				0.80577					0.34624
										20.7				0.803516					0.344886
										20.7332				0.806802					0.348085
										20.7665				0.806095					0.348207
										20.7998				0.807703					0.351433
										20.833				0.808943					0.351163
										20.8668				0.805952					0.351509
										20.8998				0.80931					0.348733
										20.9332				0.80679					0.350088
										20.9663				0.806647					0.349841
										21				0.806128					0.352133
										21.0332				0.807433					0.350672
										21.0665				0.808989					0.349663
										21.1				0.807917					0.348827
										21.1333				0.806814					0.353193
										21.1667				0.806092					0.351311
										21.1998				0.808994					0.35095
										21.2335				0.808907					0.354536
										21.2665				0.8094					0.355764
										21.3				0.807194					0.351961
										21.3333				0.808389					0.350196
										21.3668				0.810547					0.351792
										21.3998				0.810224					0.353411
										21.4333				0.80814					0.357844
										21.4663				0.809226					0.35811
										21.5				0.810194					0.353711
										21.5332				0.80875					0.355453
										21.5668				0.812069					0.358369
										21.5998				0.810402					0.359866
										21.633				0.811472					0.360374
										21.6667				0.809404					0.355586
										21.6998				0.810494					0.356067
										21.7332				0.814627					0.358266
										21.7665				0.811152					0.358437
										21.8				0.810656					0.358833
										21.8333				0.811401					0.358307
										21.8668				0.813495					0.361755
										21.8998				0.813333					0.360942
										21.9333				0.810813					0.359398
										21.9663				0.812064					0.364205
										22.0002				0.812014					0.357807
										22.0332				0.814576					0.362191
										22.0665				0.813263					0.363046
										22.0997				0.810591					0.361708
										22.133				0.811682					0.361104
										22.1665				0.81275					0.36186
										22.1998				0.811321					0.362813
										22.2333				0.813112					0.362878
										22.2663				0.809989					0.364748
										22.3				0.81191					0.360618
										22.3332				0.813416					0.36355
										22.3668				0.814648					0.368004
										22.3998				0.814385					0.363952
										22.4333				0.811034					0.363897
										22.4667				0.814852					0.364865
										22.5002				0.812728					0.366575
										22.5332				0.814779					0.366101
										22.5667				0.814203					0.366062
										22.5997				0.812999					0.367629
										22.6335				0.816344					0.365146
										22.6665				0.813958					0.368258
										22.6998				0.815126					0.366914
										22.7332				0.814238					0.368678
										22.7663				0.814652					0.3698
										22.8				0.814059					0.366098
										22.8332				0.814581					0.365436
										22.8665				0.81609					0.368341
										22.8998				0.813955					0.370602
										22.9333				0.81443					0.366958
										22.9667				0.813684					0.367111
										23.0002				0.815748					0.372218
										23.0332				0.815045					0.370747
										23.0667				0.814207					0.368162
										23.1				0.814003					0.369516
										23.1335				0.816755					0.371182
										23.1665				0.817576					0.371147
										23.2				0.816327					0.37244
										23.233				0.815354					0.370631
										23.2663				0.816991					0.371107
										23.2998				0.817651					0.36937
										23.3332				0.816377					0.371838
										23.3665				0.819508					0.374063
										23.3997				0.815371					0.373304
										23.4333				0.81664					0.369985
										23.4665				0.816245					0.370777
										23.5002				0.818524					0.375093
										23.5332				0.817426					0.374316
										23.5667				0.817342					0.372367
										23.6				0.818733					0.373738
										23.6332				0.817171					0.373766
										23.6665				0.821235					0.374869
										23.7				0.817782					0.376623
										23.733				0.818788					0.375706
										23.7668				0.819846					0.376267
										23.7998				0.820204					0.375641
										23.8332				0.819869					0.375842
										23.8665				0.819334					0.375202
										23.8997				0.817787					0.378743
										23.9333				0.820299					0.375748
										23.9665				0.819165					0.379385
										24				0.81836					0.376868
										24.0332				0.817114					0.377135
										24.0667				0.818905					0.374305
										24.1				0.82098					0.379377
										24.1335				0.820394					0.381315
										24.1665				0.818435					0.38043
										24.2				0.818909					0.375842
										24.2333				0.818531					0.379465
										24.2668				0.821389					0.381603
										24.3002				0.821457					0.381832
										24.3333				0.821135					0.382405
										24.3663				0.81896					0.379723
										24.3997				0.818879					0.37913
										24.4335				0.820387					0.380265
										24.4665				0.820295					0.382749
										24.4998				0.822707					0.383786
										24.533				0.819818					0.379625
										24.5667				0.822069					0.379534
										24.5998				0.821599					0.382598
										24.6332				0.821089					0.38264
										24.6665				0.821248					0.383527
										24.7				0.819381					0.382438
										24.7333				0.818213					0.382909
										24.7668				0.821572					0.381561
										24.7998				0.820557					0.386155
										24.8333				0.820638					0.383243
										24.8663				0.820505					0.385788
										24.9				0.822354					0.384026
										24.9332				0.823668					0.386901
										24.9665				0.821137					0.385647
										25				0.821346					0.384769
										25.033				0.823487					0.384688
										25.0667				0.822973					0.384909
										25.0998				0.825913					0.386071
										25.1333				0.82097					0.388829
										25.1665				0.822028					0.385831
										25.2				0.822904					0.385723
										25.2333				0.822344					0.386748
										25.2668				0.824058					0.389273
										25.2998				0.824681					0.389181
										25.3333				0.822808					0.388147
										25.3667				0.824734					0.386261
										25.3998				0.822478					0.387407
										25.4332				0.821359					0.388409
										25.4667				0.822482					0.389688
										25.4997				0.824876					0.38899
										25.5333				0.824609					0.388096
										25.5668				0.822734					0.389476
										25.6002				0.820255					0.388126
										25.6332				0.82344					0.390286
										25.6663				0.823825					0.389557
										25.7				0.823284					0.387025
										25.7332				0.823632					0.387535
										25.7665				0.825352					0.394391
										25.7998				0.822971					0.388824
										25.8333				0.823344					0.391549
										25.8667				0.82605					0.390859
										25.9002				0.824809					0.395744
										25.9332				0.8253					0.392626
										25.9665				0.822518					0.393344
										26				0.825543					0.389539
										26.0333				0.824725					0.394954
										26.0665				0.827552					0.392535
										26.0998				0.82638					0.395532
										26.1333				0.823244					0.391757
										26.1667				0.824562					0.390526
										26.2				0.824758					0.394201
										26.2332				0.824916					0.394774
										26.2667				0.825626					0.395539
										26.2997				0.824827					0.393903
										26.3333				0.826835					0.392071
										26.3667				0.823989					0.395786
										26.4002				0.824335					0.395572
										26.4332				0.827577					0.397025
										26.4667				0.82447					0.392492
										26.5				0.826341					0.394497
										26.5332				0.825558					0.395024
										26.5665				0.826213					0.397132
										26.6				0.825319					0.396052
										26.633				0.825507					0.397596
										26.6667				0.825799					0.396334
										26.7002				0.825129					0.398879
										26.7335				0.826407					0.3986
										26.7665				0.827067					0.398507
										26.7997				0.824955					0.397852
										26.8333				0.826879					0.396936
										26.8668				0.828321					0.401808
										26.8998				0.827757					0.396902
										26.9332				0.827226					0.399261
										26.9663				0.826828					0.398596
										27				0.827217					0.399591
										27.0335				0.82876					0.400581
										27.0665				0.830648					0.399678
										27.0998				0.828064					0.401662
										27.1333				0.826891					0.397622
										27.1667				0.829689					0.400664
										27.1998				0.829358					0.402238
										27.2332				0.829845					0.402953
										27.2667				0.82982					0.3989
										27.2997				0.827886					0.398444
										27.3333				0.828505					0.398705
										27.3665				0.829045					0.403162
										27.3998				0.828156					0.402709
										27.4333				0.82733					0.400113
										27.4667				0.825813					0.400099
										27.4998				0.828304					0.402868
										27.5332				0.828339					0.403157
										27.5667				0.827853					0.401836
										27.6				0.828782					0.403218
										27.6333				0.82924					0.40546
										27.6665				0.829819					0.403668
										27.7002				0.829275					0.403664
										27.7333				0.828933					0.401368
										27.7663				0.83037					0.402889
										27.8				0.82946					0.403442
										27.8332				0.832525					0.404799
										27.8668				0.829075					0.403934
										27.8998				0.829432					0.402989
										27.933				0.827019					0.406423
										27.9667				0.830096					0.405615
										28.0002				0.831801					0.407582
										28.0332				0.833418					0.409784
										28.0665				0.83092					0.405765
										28.0997				0.827901					0.404797
										28.1333				0.832084					0.406837
										28.1668				0.829564					0.409312
										28.1998				0.829983					0.408182
										28.2332				0.831007					0.406763
										28.2667				0.829688					0.405121
										28.3				0.828926					0.405524
										28.3332				0.83049					0.407633
										28.3665				0.833073					0.407373
										28.4				0.829746					0.407351
										28.4333				0.830615					0.40713
										28.4667				0.8293					0.408929
										28.4998				0.83225					0.409124
										28.5333				0.829104					0.407465
										28.5667				0.831012					0.407427
										28.6				0.833994					0.408705
										28.6332				0.832871					0.410523
										28.6665				0.831365					0.408782
										28.7				0.830885					0.407531
										28.7337				0.83374					0.411364
										28.7667				0.831532					0.41114
										28.7998				0.836412					0.414099
										28.8335				0.832372					0.410158
										28.8665				0.830809					0.409794
										28.9				0.830794					0.411718
										28.9333				0.8315					0.410371
										28.9667				0.834715					0.413951
										29.0002				0.831827					0.410213
										29.0332				0.831615					0.411336
										29.0663				0.830619					0.409731
										29.1				0.832111					0.411114
										29.1335				0.83172					0.41173
										29.1665				0.834662					0.414727
										29.1998				0.832843					0.411452
										29.233				0.829587					0.409906
										29.2667				0.833363					0.413487
										29.3003				0.831145					0.412895
										29.3332				0.831757					0.416007
										29.3665				0.834956					0.414153
										29.4				0.835611					0.410507
										29.4333				0.83186					0.414259
										29.4665				0.833817					0.41464
										29.4998				0.833626					0.416083
										29.5332				0.832413					0.413834
										29.5667				0.834864					0.413788
										29.6				0.834575					0.416832
										29.6332				0.834655					0.416087
										29.6665				0.835365					0.416133
										29.7				0.833481					0.41308
										29.7333				0.83541					0.414761
										29.7665				0.836445					0.416186
										29.7998				0.833349					0.417756
										29.8333				0.832155					0.414241
										29.8667				0.835269					0.415387
										29.9				0.834529					0.41519
										29.9332				0.835923					0.420094
										29.967				0.83484					0.415883
											0.25	0.25	0.25	0.25	0.25	0.25	0.25	0.25	0.25

## Sheet: Figure_7b
Inhibition virus-lamp binding
	Muc 1 delta core 2			Muc 5AC delta core 2			Muc 2 delta core 2			Muc 7 delta core 2			Muc1			Muc5AC			Muc2			Muc7			lamp1
0	0	0	0	0	0	0	0	0	0	0	0	0
0.015625	0.130435	0.130435	0.116071	0.06087	0.043478	0.0625	0.086957	0.086957	0.071429	0.113043	0.104348	0.107143
0.0625	0.321739	0.391304	0.446429	0.113043	0.130435	0.107143	0.130435	0.147826	0.160714	0.286957	0.286957	0.285714
0.25	0.634783	0.652174	0.732143	0.243478	0.269565	0.285714	0.304348	0.356522	0.392857	0.478261	0.530435	0.598214
1	0.948718	0.946903	0.992308	0.623932	0.646018	0.846154	0.754386	0.720721	0.853659	0.833333	0.837838	0.886179
1													1	1	1	1	1	0.982143	0.863248	0.877193	0.883929	0.965812	0.964912	0.964286	0.555556	0.631579	0.669643
0.5													0.982906	0.982456	0.973214	0.957265	0.95614	0.964286	0.777778	0.802632	0.821429	0.91453	0.921053	0.933036	0.435897	0.530702	0.598214
0.25													0.935897	0.929825	0.928571	0.897436	0.912281	0.910714	0.632479	0.701754	0.767857	0.82906	0.833333	0.984821	0.358974	0.447368	0.491071
0.1													0.752381	0.759615	0.792079	0.590476	0.644231	0.70297	0.342857	0.423077	0.50495	0.590476	0.644231	0.70297	0.266667	0.365385	0.39604
0.0333													0.485714	0.538462	0.594059	0.390476	0.451923	0.50495	0.219048	0.307692	0.366337	0.390476	0.451923	0.50495	0.133333	0.163462	0.158416
0.0111													0.27619	0.326923	0.366337	0.27619	0.288462	0.306931	0.152381	0.182692	0.207921	0.257143	0.278846	0.306931	0.095238	0.105769	0.09901
0													0	0	0	0	0	0	0	0	0	0	0	0	0	0	0
Dissociation by mucin
WT
Muc1			Muc5AC			Muc2			Muc7
2.65	2.12	1.7	0.92	0.9	0.5	0.15	0.08	0.01	0.66	0.35	0.33
GCNT1 KO
Muc1			Muc5AC			Muc2			Muc7
0.135	0.13	0.15	0	0	0	0.02	0.09	0.095	0.08	0.036	0.01

## Sheet: Figure_S2b
#1	VVA					PNA						#2	VVA					PNA
GFP positive	MUC2#1	MUC2#2	MUC4	MUC1	MUC7	MUC2#1	MUC2#2	MUC4	MUC1	MUC7		GFP positive	MUC2#1	MUC2#2	MUC4	MUC1	MUC7	MUC2#1	MUC2#2	MUC4	MUC1	MUC7
WT	983	719	427	384	486	5117	4547	3368	3579	2696		WT	1892	1499	1479	1401	1103	3267	2943	3368	3137	2826
KO GCNT1	1310	997	545	539	636	7026	7933	4881	5895	5437		KO GCNT1
ST	1355	951	527	518	581	6978	8288	5328	6328	5400		ST	2158	1631	1577	1647	1739	4027	2651	3013	3064	2580
T	6286	3893	2107	2580	2420	22569	25226	19131	24472	20260		T	6328	3907	4323	4352	4735	15006	14607	14706	16604	14905
Tn	24888	29164	18938	22117	18875	15.1	2.7	1	1	1		Tn	26357	22953	19326	21383	20260	4.95	3.66	1	1.16	1
STn	3543	3854	3483	4352	3356	21.1	18.2	1	1	1		STn	3095	3764	4123	3893	4964	1	1	1	1	1
GFP negative	MUC2#1	MUC2#2	MUC4	MUC1	MUC7	MUC2#1	MUC2#2	MUC4	MUC1	MUC7		GFP negative	MUC2#1	MUC2#2	MUC4	MUC1	MUC7	MUC2#1	MUC2#2	MUC4	MUC1	MUC7
WT	397	398	416	384	429	1614	1341	1687	1406	1258		WT	761	761	822	817	643	916	898	848	790	811
KO GCNT1	516	522	518	470	496	2143	2239	2293	2037	2065		KO GCNT1
ST	541	549	545	479	484	2478	2788	2742	2478	2340		ST	776	766	800	904	842	1224	1073	1052	1063	1103
T	1798	1681	1762	1350	1449	9295	9778	10147	9017	9944		T	2633	1841	2308	2107	2478	6414	5836	5082	5915	6815
Tn	10855	9679	10710	8987	9422	83.8	85	85.8	79.7	78.4		Tn	10045	9712	10355	9048	8544	39.8	43.3	41.8	37.7	37.7
STn	2395	2187	2308	2065	1898	85.8	85.2	89.1	83.3	87		STn	2963	3726	3300	2503	2395	48.7	46.5	41.7	41.6	61.9
	5F4					3C9							5F4					3C9
GFP positive	MUC2#1	MUC2#2	MUC4	MUC1	MUC7	MUC2#1	MUC2#2	MUC4	MUC1	MUC7		GFP positive	MUC2#1	MUC2#2	MUC4	MUC1	MUC7	MUC2#1	MUC2#2	MUC4	MUC1	MUC7
WT	55.2	54.8	8.63	1	9.61	10147	5455	2239	5895	3289		WT	261	173	393	209	109	2202	643	410	795	842
KO GCNT1	62.5	55.4	14	1	1.92	19391	19921	5134	13793	11535		KO GCNT1
ST	68	53.9	27.3	1	1.2	17466	23186	5700	16944	11931		ST	326	128	641	269	269	3414	1031	1350	2874	2308
T	117	106	78.4	40.2	56.5	66415	70098	55731	66864	60839		T	518	175	1010	142	470	46451	41980	43129	47560	44910
Tn	62503	64429	55731	63780	56297	2.31	1	10.1	1	1		Tn	52803	52803	39508	54064	44910	1	1	1	1	1
STn	6036	1609	5738	21601	2037	12.9	10.1	1	1	1		STn	669	672	2742	2836	3323	1	1	1	1	1
GFP negative	MUC2#1	MUC2#2	MUC4	MUC1	MUC7	MUC2#1	MUC2#2	MUC4	MUC1	MUC7		GFP negative	MUC2#1	MUC2#2	MUC4	MUC1	MUC7	MUC2#1	MUC2#2	MUC4	MUC1	MUC7
WT	73.2	71.5	72.3	70.3	72.3	529	433	615	532	389		WT	155	144	152	177	90	224	186	105	178	124
KO GCNT1	80	78.1	77	74.2	78.4	1038	1224	1435	1196	1220		KO GCNT1
ST	79.1	82.1	77.8	79.7	76.5	1364	1786	1930	1659	1587		ST	114	101	115	136	109	410	256	221	381	313
T	111	112	107	103	104	19002	18875	20192	17763	19391		T	189	93.4	181	119	154	11810	9910	10216	10495	13380
Tn	20885	20535	21311	18811	20605	68.9	73	89.7	67.1	67.8		Tn	20124	17883	18249	18434	18126	31.9	30.3	34.4	31.9	30.8
STn	571	489	459	409	294	71	71.5	74	72.5	71		STn	1007	1137	692	566	509	41.6	35.6	37.8	29.2	37.2
	Panlectenz					TKH2							Panlectenz					TKH2
GFP positive	MUC2#1	MUC2#2	MUC4	MUC1	MUC7	MUC2#1	MUC2#2	MUC4	MUC1	MUC7		GFP positive	MUC2#1	MUC2#2	MUC4	MUC1	MUC7	MUC2#1	MUC2#2	MUC4	MUC1	MUC7
WT	54984	56108	56297	50367	58033	1	1	1	1	1		WT	32378	35705	34289	29066	36682	1	1	1	1	1
KO GCNT1	55731	52981	57255	49692	59821	1	1	18.4	1	1		KO GCNT1
ST	35585	30781	36930	25057	35108	1	1	1	1	1		ST	12893	13980	15999	9485	14027	1	1	1	1	1
T	4207	3815	4848	3391	3777	1	1	3.09	1	1		T	1545	1898	1885	2136	1675	1	1	1	1	1
Tn	3414	3180	3893	2537	3044	49.7	36.4	35.9	1	1		Tn	1598	1561	1715	1582	1620	131	200	310	133	136
STn	60226	69626	33040	18249	26625	24472	22799	26896	24308	23186		STn	19854	27261	14706	7145	15573	26092	28968	24721	23186	18748
GFP negative	MUC2#1	MUC2#2	MUC4	MUC1	MUC7	MUC2#1	MUC2#2	MUC4	MUC1	MUC7		GFP negative	MUC2#1	MUC2#2	MUC4	MUC1	MUC7	MUC2#1	MUC2#2	MUC4	MUC1	MUC7
WT	24555	27446	24972	25483	25829	57.8	55.7	57.3	56.1	56.1		WT	16437	14755	12052	13608	13886	30.9	27.9	27	27.9	21.7
KO GCNT1	26987	27632	24888	25141	26268	60	61.3	67.1	60.4	60.6		KO GCNT1
ST	20124	20056	20329	19456	19787	59.2	62.7	61.3	60.2	59.2		ST	7491	7073	5437	6724	5935	21.9	31.9	23.7	26.9	23
T	7415	6793	7800	6523	6955	62.9	67.5	80.2	64.2	68.5		T	1898	2072	2114	2324	1780	26	25.8	23.8	30	28.9
Tn	5346	5310	5455	4456	4624	114	111	116	109	110		Tn	1571	1571	1359	1479	1474	154	117	166	99.2	134
STn	15573	15785	16492	15732	15313	14218	12093	12216	11077	12763		STn	4179	4624	4352	4687	3311	9517	11266	8867	9202	8205
	FLAG					Negative							FLAG					Negative
GFP positive	MUC2#1	MUC2#2	MUC4	MUC1	MUC7	MUC2#1	MUC2#2	MUC4	MUC1	MUC7		GFP positive	MUC2#1	MUC2#2	MUC4	MUC1	MUC7	MUC2#1	MUC2#2	MUC4	MUC1	MUC7
WT	16326	19787	12298	25312	10460	1	1	1	1	1		WT	19002	19989	24226	23501	18938	1	1	1	1	1
KO GCNT1	19067	21894	13024	28968	11971	1	1	1	1	1		KO GCNT1
ST	20192	21601	11535	26896	10320	1	1	1	1	1		ST	18748	15945	22417	25141	12720	1	1	1	1	1
T	19456	21240	13112	25312	15417	1.63	1	1	1	1		T	16716	16604	21601	21311	14956	1	1	1	1	1
Tn	22043	30368	12257	28007	13886	6.52	1	1	1	1		Tn	18938	18187	9109	16604	11692	1	1	1	1	1
STn	17525	21026	11266	23108	7516	18.6	10.7	1	1	1		STn	20124	24308	26446	27632	26446	1	1	1	1	1
GFP negative	MUC2#1	MUC2#2	MUC4	MUC1	MUC7	MUC2#1	MUC2#2	MUC4	MUC1	MUC7		GFP negative	MUC2#1	MUC2#2	MUC4	MUC1	MUC7	MUC2#1	MUC2#2	MUC4	MUC1	MUC7
WT	89.7	92.7	91.5	119	75.5	55	53.9	55.7	53.9	52.6		WT	432	787	503	626	539	29.8	31.3	24.7	28.7	30.8
KO GCNT1	102	115	100	170	98.2	58	58.6	57.8	57.8	57.4		KO GCNT1
ST	103	126	92.4	165	95.9	57.4	59	60	59.8	59.2		ST	707	709	520	784	470	30.9	34.3	23.4	28.5	26.7
T	116	155	112	169	121	61.7	68	63.1	65.3	62.5		T	886	898	423	913	692	30.6	30.4	26.3	31.3	30.5
Tn	144	224	143	259	156	66.6	66.9	67.3	68.7	64.6		Tn	993	733	325	865	504	29.9	33.4	33.9	27.4	33.9
STn	111	125	115	153	98.5	66.2	66.4	68	65.1	67.1		STn	1103	1014	904	1184	554	34.1	33	30.2	30.9	36.3

[truncated: 11 more sheets: Figure_S2c, Figure_S2d, Figure S4a and b, Figure S4, Figure S5a, Figure S5b, Figure S5c, Figure_S8a, Figue_S8b, Figure_S9, Figure S10]
